# Supplementary material for: Amplified Light-Induced pKa Modulation with Diarylethene Photoswitches
Source: J Org Chem. 2024 Nov 30;89(24):17991–8002. doi: 10.1021/acs.joc.4c01606 (PMC11667731; doi:10.1021/acs.joc.4c01606)
Supplement: Supplementary file 2 — jo4c01606_si_002.zip [file jo4c01606_si_002.zip]

Archive with 1,365 entries (1,157 files):
- FID for publication part 1/Characterization zip part 1/
- FID for publication part 1/Characterization zip part 1/1/
- FID for publication part 1/Characterization zip part 1/1/1 HNMR/
- FID for publication part 1/Characterization zip part 1/1/1 HNMR/acqu
- FID for publication part 1/Characterization zip part 1/1/1 HNMR/acqus
- FID for publication part 1/Characterization zip part 1/1/1 HNMR/audita.txt
- FID for publication part 1/Characterization zip part 1/1/1 HNMR/fid
- FID for publication part 1/Characterization zip part 1/1/1 HNMR/format.temp
- FID for publication part 1/Characterization zip part 1/1/1 HNMR/pdata/
- FID for publication part 1/Characterization zip part 1/1/1 HNMR/pdata/1/
- FID for publication part 1/Characterization zip part 1/1/1 HNMR/pdata/1/1i
- FID for publication part 1/Characterization zip part 1/1/1 HNMR/pdata/1/1r
- FID for publication part 1/Characterization zip part 1/1/1 HNMR/pdata/1/auditp.txt
- FID for publication part 1/Characterization zip part 1/1/1 HNMR/pdata/1/outd
- FID for publication part 1/Characterization zip part 1/1/1 HNMR/pdata/1/proc
- FID for publication part 1/Characterization zip part 1/1/1 HNMR/pdata/1/procs
- FID for publication part 1/Characterization zip part 1/1/1 HNMR/pdata/1/thumb.png
- FID for publication part 1/Characterization zip part 1/1/1 HNMR/pdata/1/title
- FID for publication part 1/Characterization zip part 1/1/1 HNMR/pulseprogram
- FID for publication part 1/Characterization zip part 1/1/1 HNMR/scon2
- FID for publication part 1/Characterization zip part 1/1/1 HNMR/shimvalues
- FID for publication part 1/Characterization zip part 1/1/1 HNMR/specpar
- FID for publication part 1/Characterization zip part 1/1/1 HNMR/uxnmr.info
- FID for publication part 1/Characterization zip part 1/1/1 HNMR/uxnmr.par
- FID for publication part 1/Characterization zip part 1/11/
- FID for publication part 1/Characterization zip part 1/11/11 CNMR/
- FID for publication part 1/Characterization zip part 1/11/11 CNMR/acqu
- FID for publication part 1/Characterization zip part 1/11/11 CNMR/acqus
- FID for publication part 1/Characterization zip part 1/11/11 CNMR/audita.txt
- FID for publication part 1/Characterization zip part 1/11/11 CNMR/cpdprg2
- FID for publication part 1/Characterization zip part 1/11/11 CNMR/fid
- FID for publication part 1/Characterization zip part 1/11/11 CNMR/format.temp
- FID for publication part 1/Characterization zip part 1/11/11 CNMR/pdata/
- FID for publication part 1/Characterization zip part 1/11/11 CNMR/pdata/1/
- FID for publication part 1/Characterization zip part 1/11/11 CNMR/pdata/1/1i
- FID for publication part 1/Characterization zip part 1/11/11 CNMR/pdata/1/1r
- FID for publication part 1/Characterization zip part 1/11/11 CNMR/pdata/1/assocs
- FID for publication part 1/Characterization zip part 1/11/11 CNMR/pdata/1/auditp.txt
- FID for publication part 1/Characterization zip part 1/11/11 CNMR/pdata/1/clevels
- FID for publication part 1/Characterization zip part 1/11/11 CNMR/pdata/1/dosy
- FID for publication part 1/Characterization zip part 1/11/11 CNMR/pdata/1/intrng
- FID for publication part 1/Characterization zip part 1/11/11 CNMR/pdata/1/outd
- FID for publication part 1/Characterization zip part 1/11/11 CNMR/pdata/1/proc
- FID for publication part 1/Characterization zip part 1/11/11 CNMR/pdata/1/procs
- FID for publication part 1/Characterization zip part 1/11/11 CNMR/pdata/1/t1par
- FID for publication part 1/Characterization zip part 1/11/11 CNMR/pdata/1/title
- FID for publication part 1/Characterization zip part 1/11/11 CNMR/pulseprogram
- FID for publication part 1/Characterization zip part 1/11/11 CNMR/scon
- FID for publication part 1/Characterization zip part 1/11/11 CNMR/uxnmr.par
- FID for publication part 1/Characterization zip part 1/11/11 HNMR/
- FID for publication part 1/Characterization zip part 1/11/11 HNMR/acqu
- FID for publication part 1/Characterization zip part 1/11/11 HNMR/acqus
- FID for publication part 1/Characterization zip part 1/11/11 HNMR/audita.txt
- FID for publication part 1/Characterization zip part 1/11/11 HNMR/fid
- FID for publication part 1/Characterization zip part 1/11/11 HNMR/format.temp
- FID for publication part 1/Characterization zip part 1/11/11 HNMR/pdata/
- FID for publication part 1/Characterization zip part 1/11/11 HNMR/pdata/1/
- FID for publication part 1/Characterization zip part 1/11/11 HNMR/pdata/1/1i
- FID for publication part 1/Characterization zip part 1/11/11 HNMR/pdata/1/1r
- FID for publication part 1/Characterization zip part 1/11/11 HNMR/pdata/1/auditp.txt
- FID for publication part 1/Characterization zip part 1/11/11 HNMR/pdata/1/integrals.txt
- FID for publication part 1/Characterization zip part 1/11/11 HNMR/pdata/1/intrng
- FID for publication part 1/Characterization zip part 1/11/11 HNMR/pdata/1/outd
- FID for publication part 1/Characterization zip part 1/11/11 HNMR/pdata/1/proc
- FID for publication part 1/Characterization zip part 1/11/11 HNMR/pdata/1/procs
- FID for publication part 1/Characterization zip part 1/11/11 HNMR/pdata/1/thumb.png
- FID for publication part 1/Characterization zip part 1/11/11 HNMR/pdata/1/title
- FID for publication part 1/Characterization zip part 1/11/11 HNMR/pulseprogram
- FID for publication part 1/Characterization zip part 1/11/11 HNMR/scon2
- FID for publication part 1/Characterization zip part 1/11/11 HNMR/shimvalues
- FID for publication part 1/Characterization zip part 1/11/11 HNMR/specpar
- FID for publication part 1/Characterization zip part 1/11/11 HNMR/uxnmr.info
- FID for publication part 1/Characterization zip part 1/11/11 HNMR/uxnmr.par
- FID for publication part 1/Characterization zip part 1/12/
- FID for publication part 1/Characterization zip part 1/12/12 CNMR/
- FID for publication part 1/Characterization zip part 1/12/12 CNMR/acqu
- FID for publication part 1/Characterization zip part 1/12/12 CNMR/acqus
- FID for publication part 1/Characterization zip part 1/12/12 CNMR/audita.txt
- FID for publication part 1/Characterization zip part 1/12/12 CNMR/cpdprg2
- FID for publication part 1/Characterization zip part 1/12/12 CNMR/fid
- FID for publication part 1/Characterization zip part 1/12/12 CNMR/format.temp
- FID for publication part 1/Characterization zip part 1/12/12 CNMR/pdata/
- FID for publication part 1/Characterization zip part 1/12/12 CNMR/pdata/1/
- FID for publication part 1/Characterization zip part 1/12/12 CNMR/pdata/1/1i
- FID for publication part 1/Characterization zip part 1/12/12 CNMR/pdata/1/1r
- FID for publication part 1/Characterization zip part 1/12/12 CNMR/pdata/1/auditp.txt
- FID for publication part 1/Characterization zip part 1/12/12 CNMR/pdata/1/clevels
- FID for publication part 1/Characterization zip part 1/12/12 CNMR/pdata/1/dosy
- FID for publication part 1/Characterization zip part 1/12/12 CNMR/pdata/1/outd
- FID for publication part 1/Characterization zip part 1/12/12 CNMR/pdata/1/proc
- FID for publication part 1/Characterization zip part 1/12/12 CNMR/pdata/1/procs
- FID for publication part 1/Characterization zip part 1/12/12 CNMR/pdata/1/t1par
- FID for publication part 1/Characterization zip part 1/12/12 CNMR/pdata/1/thumb.png
- FID for publication part 1/Characterization zip part 1/12/12 CNMR/pdata/1/title
- FID for publication part 1/Characterization zip part 1/12/12 CNMR/pulseprogram
- FID for publication part 1/Characterization zip part 1/12/12 CNMR/scon
- FID for publication part 1/Characterization zip part 1/12/12 CNMR/uxnmr.par
- FID for publication part 1/Characterization zip part 1/12/12 HNMR/
- FID for publication part 1/Characterization zip part 1/12/12 HNMR/acqu
- FID for publication part 1/Characterization zip part 1/12/12 HNMR/acqus
- FID for publication part 1/Characterization zip part 1/12/12 HNMR/audita.txt
- FID for publication part 1/Characterization zip part 1/12/12 HNMR/fid
- FID for publication part 1/Characterization zip part 1/12/12 HNMR/format.temp
- FID for publication part 1/Characterization zip part 1/12/12 HNMR/pdata/
- FID for publication part 1/Characterization zip part 1/12/12 HNMR/pdata/1/
- FID for publication part 1/Characterization zip part 1/12/12 HNMR/pdata/1/1i
- FID for publication part 1/Characterization zip part 1/12/12 HNMR/pdata/1/1r
- FID for publication part 1/Characterization zip part 1/12/12 HNMR/pdata/1/assocs
- FID for publication part 1/Characterization zip part 1/12/12 HNMR/pdata/1/auditp.txt
- FID for publication part 1/Characterization zip part 1/12/12 HNMR/pdata/1/outd
- FID for publication part 1/Characterization zip part 1/12/12 HNMR/pdata/1/proc
- FID for publication part 1/Characterization zip part 1/12/12 HNMR/pdata/1/procs
- FID for publication part 1/Characterization zip part 1/12/12 HNMR/pdata/1/title
- FID for publication part 1/Characterization zip part 1/12/12 HNMR/pulseprogram
- FID for publication part 1/Characterization zip part 1/12/12 HNMR/scon
- FID for publication part 1/Characterization zip part 1/12/12 HNMR/uxnmr.par
- FID for publication part 1/Characterization zip part 1/14/
- FID for publication part 1/Characterization zip part 1/14/14 FNMR/
- FID for publication part 1/Characterization zip part 1/14/14 FNMR/acqu
- FID for publication part 1/Characterization zip part 1/14/14 FNMR/acqus
- FID for publication part 1/Characterization zip part 1/14/14 FNMR/audita.txt
- FID for publication part 1/Characterization zip part 1/14/14 FNMR/cpdprg2
- FID for publication part 1/Characterization zip part 1/14/14 FNMR/fid
- FID for publication part 1/Characterization zip part 1/14/14 FNMR/format.temp
- FID for publication part 1/Characterization zip part 1/14/14 FNMR/pdata/
- FID for publication part 1/Characterization zip part 1/14/14 FNMR/pdata/1/
- FID for publication part 1/Characterization zip part 1/14/14 FNMR/pdata/1/1i
- FID for publication part 1/Characterization zip part 1/14/14 FNMR/pdata/1/1r
- FID for publication part 1/Characterization zip part 1/14/14 FNMR/pdata/1/auditp.txt
- FID for publication part 1/Characterization zip part 1/14/14 FNMR/pdata/1/outd
- FID for publication part 1/Characterization zip part 1/14/14 FNMR/pdata/1/proc
- FID for publication part 1/Characterization zip part 1/14/14 FNMR/pdata/1/procs
- FID for publication part 1/Characterization zip part 1/14/14 FNMR/pdata/1/thumb.png
- FID for publication part 1/Characterization zip part 1/14/14 FNMR/pdata/1/title
- FID for publication part 1/Characterization zip part 1/14/14 FNMR/pulseprogram
- FID for publication part 1/Characterization zip part 1/14/14 FNMR/scon
- FID for publication part 1/Characterization zip part 1/14/14 FNMR/uxnmr.par
- FID for publication part 1/Characterization zip part 1/14/14 HNMR/
- FID for publication part 1/Characterization zip part 1/14/14 HNMR/acqu
- FID for publication part 1/Characterization zip part 1/14/14 HNMR/acqus
- FID for publication part 1/Characterization zip part 1/14/14 HNMR/audita.txt
- FID for publication part 1/Characterization zip part 1/14/14 HNMR/fid
- FID for publication part 1/Characterization zip part 1/14/14 HNMR/format.temp
- FID for publication part 1/Characterization zip part 1/14/14 HNMR/pdata/
- FID for publication part 1/Characterization zip part 1/14/14 HNMR/pdata/1/
- FID for publication part 1/Characterization zip part 1/14/14 HNMR/pdata/1/1i
- FID for publication part 1/Characterization zip part 1/14/14 HNMR/pdata/1/1r
- FID for publication part 1/Characterization zip part 1/14/14 HNMR/pdata/1/auditp.txt
- FID for publication part 1/Characterization zip part 1/14/14 HNMR/pdata/1/dosy
- FID for publication part 1/Characterization zip part 1/14/14 HNMR/pdata/1/outd
- FID for publication part 1/Characterization zip part 1/14/14 HNMR/pdata/1/proc
- FID for publication part 1/Characterization zip part 1/14/14 HNMR/pdata/1/procs
- FID for publication part 1/Characterization zip part 1/14/14 HNMR/pdata/1/t1par
- FID for publication part 1/Characterization zip part 1/14/14 HNMR/pdata/1/thumb.png
- FID for publication part 1/Characterization zip part 1/14/14 HNMR/pdata/1/title
- FID for publication part 1/Characterization zip part 1/14/14 HNMR/pulseprogram
- FID for publication part 1/Characterization zip part 1/14/14 HNMR/scon
- FID for publication part 1/Characterization zip part 1/14/14 HNMR/uxnmr.par
- FID for publication part 1/Characterization zip part 1/15/
- FID for publication part 1/Characterization zip part 1/15/15 CNMR/
- FID for publication part 1/Characterization zip part 1/15/15 CNMR/acqu
- FID for publication part 1/Characterization zip part 1/15/15 CNMR/acqus
- FID for publication part 1/Characterization zip part 1/15/15 CNMR/audita.txt
- FID for publication part 1/Characterization zip part 1/15/15 CNMR/cpdprg2
- FID for publication part 1/Characterization zip part 1/15/15 CNMR/fid
- FID for publication part 1/Characterization zip part 1/15/15 CNMR/format.temp
- FID for publication part 1/Characterization zip part 1/15/15 CNMR/pdata/
- FID for publication part 1/Characterization zip part 1/15/15 CNMR/pdata/1/
- FID for publication part 1/Characterization zip part 1/15/15 CNMR/pdata/1/1i
- FID for publication part 1/Characterization zip part 1/15/15 CNMR/pdata/1/1r
- FID for publication part 1/Characterization zip part 1/15/15 CNMR/pdata/1/auditp.txt
- FID for publication part 1/Characterization zip part 1/15/15 CNMR/pdata/1/clevels
- FID for publication part 1/Characterization zip part 1/15/15 CNMR/pdata/1/dosy
- FID for publication part 1/Characterization zip part 1/15/15 CNMR/pdata/1/outd
- FID for publication part 1/Characterization zip part 1/15/15 CNMR/pdata/1/proc
- FID for publication part 1/Characterization zip part 1/15/15 CNMR/pdata/1/procs
- FID for publication part 1/Characterization zip part 1/15/15 CNMR/pdata/1/t1par
- FID for publication part 1/Characterization zip part 1/15/15 CNMR/pdata/1/title
- FID for publication part 1/Characterization zip part 1/15/15 CNMR/pulseprogram
- FID for publication part 1/Characterization zip part 1/15/15 CNMR/scon
- FID for publication part 1/Characterization zip part 1/15/15 CNMR/uxnmr.par
- FID for publication part 1/Characterization zip part 1/15/15 FNMR/
- FID for publication part 1/Characterization zip part 1/15/15 FNMR/acqu
- FID for publication part 1/Characterization zip part 1/15/15 FNMR/acqus
- FID for publication part 1/Characterization zip part 1/15/15 FNMR/audita.txt
- FID for publication part 1/Characterization zip part 1/15/15 FNMR/cpdprg2
- FID for publication part 1/Characterization zip part 1/15/15 FNMR/fid
- FID for publication part 1/Characterization zip part 1/15/15 FNMR/format.temp
- FID for publication part 1/Characterization zip part 1/15/15 FNMR/pdata/
- FID for publication part 1/Characterization zip part 1/15/15 FNMR/pdata/1/
- FID for publication part 1/Characterization zip part 1/15/15 FNMR/pdata/1/1i
- FID for publication part 1/Characterization zip part 1/15/15 FNMR/pdata/1/1r
- FID for publication part 1/Characterization zip part 1/15/15 FNMR/pdata/1/auditp.txt
- FID for publication part 1/Characterization zip part 1/15/15 FNMR/pdata/1/integrals.txt
- FID for publication part 1/Characterization zip part 1/15/15 FNMR/pdata/1/intrng
- FID for publication part 1/Characterization zip part 1/15/15 FNMR/pdata/1/outd
- FID for publication part 1/Characterization zip part 1/15/15 FNMR/pdata/1/proc
- FID for publication part 1/Characterization zip part 1/15/15 FNMR/pdata/1/procs
- FID for publication part 1/Characterization zip part 1/15/15 FNMR/pdata/1/thumb.png
- FID for publication part 1/Characterization zip part 1/15/15 FNMR/pdata/1/title
- FID for publication part 1/Characterization zip part 1/15/15 FNMR/pulseprogram
- FID for publication part 1/Characterization zip part 1/15/15 FNMR/scon
- FID for publication part 1/Characterization zip part 1/15/15 FNMR/uxnmr.par
- FID for publication part 1/Characterization zip part 1/15/15 HNMR/
- FID for publication part 1/Characterization zip part 1/15/15 HNMR/acqu
- FID for publication part 1/Characterization zip part 1/15/15 HNMR/acqus
- FID for publication part 1/Characterization zip part 1/15/15 HNMR/audita.txt
- FID for publication part 1/Characterization zip part 1/15/15 HNMR/fid
- FID for publication part 1/Characterization zip part 1/15/15 HNMR/format.temp
- FID for publication part 1/Characterization zip part 1/15/15 HNMR/pdata/
- FID for publication part 1/Characterization zip part 1/15/15 HNMR/pdata/1/
- FID for publication part 1/Characterization zip part 1/15/15 HNMR/pdata/1/1i
- FID for publication part 1/Characterization zip part 1/15/15 HNMR/pdata/1/1r
- FID for publication part 1/Characterization zip part 1/15/15 HNMR/pdata/1/auditp.txt
- FID for publication part 1/Characterization zip part 1/15/15 HNMR/pdata/1/outd
- FID for publication part 1/Characterization zip part 1/15/15 HNMR/pdata/1/proc
- FID for publication part 1/Characterization zip part 1/15/15 HNMR/pdata/1/procs
- FID for publication part 1/Characterization zip part 1/15/15 HNMR/pdata/1/thumb.png
- FID for publication part 1/Characterization zip part 1/15/15 HNMR/pdata/1/title
- FID for publication part 1/Characterization zip part 1/15/15 HNMR/pulseprogram
- FID for publication part 1/Characterization zip part 1/15/15 HNMR/scon2
- FID for publication part 1/Characterization zip part 1/15/15 HNMR/shimvalues
- FID for publication part 1/Characterization zip part 1/15/15 HNMR/specpar
- FID for publication part 1/Characterization zip part 1/15/15 HNMR/uxnmr.info
- FID for publication part 1/Characterization zip part 1/15/15 HNMR/uxnmr.par
- FID for publication part 1/Characterization zip part 1/16/
- FID for publication part 1/Characterization zip part 1/16/16 HNMR/
- FID for publication part 1/Characterization zip part 1/16/16 HNMR/acqu
- FID for publication part 1/Characterization zip part 1/16/16 HNMR/acqus
- FID for publication part 1/Characterization zip part 1/16/16 HNMR/adcInfo_TRX2.xml
- FID for publication part 1/Characterization zip part 1/16/16 HNMR/audita.txt
- FID for publication part 1/Characterization zip part 1/16/16 HNMR/fid
- FID for publication part 1/Characterization zip part 1/16/16 HNMR/format.temp
- FID for publication part 1/Characterization zip part 1/16/16 HNMR/pdata/
- FID for publication part 1/Characterization zip part 1/16/16 HNMR/pdata/1/
- FID for publication part 1/Characterization zip part 1/16/16 HNMR/pdata/1/1i
- FID for publication part 1/Characterization zip part 1/16/16 HNMR/pdata/1/1r
- FID for publication part 1/Characterization zip part 1/16/16 HNMR/pdata/1/auditp.txt
- FID for publication part 1/Characterization zip part 1/16/16 HNMR/pdata/1/daisymultiplet.txt
- FID for publication part 1/Characterization zip part 1/16/16 HNMR/pdata/1/daisymultipletHZ.txt
- FID for publication part 1/Characterization zip part 1/16/16 HNMR/pdata/1/int_labels.txt
- FID for publication part 1/Characterization zip part 1/16/16 HNMR/pdata/1/integrals.txt
- FID for publication part 1/Characterization zip part 1/16/16 HNMR/pdata/1/intrng
- FID for publication part 1/Characterization zip part 1/16/16 HNMR/pdata/1/mol2ppm.txt
- FID for publication part 1/Characterization zip part 1/16/16 HNMR/pdata/1/multiplet.txt
- FID for publication part 1/Characterization zip part 1/16/16 HNMR/pdata/1/multiplet_options.prop
- FID for publication part 1/Characterization zip part 1/16/16 HNMR/pdata/1/multipletHZ.txt
- FID for publication part 1/Characterization zip part 1/16/16 HNMR/pdata/1/outd
- FID for publication part 1/Characterization zip part 1/16/16 HNMR/pdata/1/peaklist.xml
- FID for publication part 1/Characterization zip part 1/16/16 HNMR/pdata/1/peakrng
- FID for publication part 1/Characterization zip part 1/16/16 HNMR/pdata/1/peaks
- FID for publication part 1/Characterization zip part 1/16/16 HNMR/pdata/1/proc
- FID for publication part 1/Characterization zip part 1/16/16 HNMR/pdata/1/procs
- FID for publication part 1/Characterization zip part 1/16/16 HNMR/pdata/1/thumb.png
- FID for publication part 1/Characterization zip part 1/16/16 HNMR/pdata/1/title
- FID for publication part 1/Characterization zip part 1/16/16 HNMR/pulseprogram
- FID for publication part 1/Characterization zip part 1/16/16 HNMR/pulseprogram.precomp
- FID for publication part 1/Characterization zip part 1/16/16 HNMR/scon2
- FID for publication part 1/Characterization zip part 1/16/16 HNMR/shimvalues
- FID for publication part 1/Characterization zip part 1/16/16 HNMR/specpar
- FID for publication part 1/Characterization zip part 1/16/16 HNMR/topshimreport
- FID for publication part 1/Characterization zip part 1/16/16 HNMR/uxnmr.info
- FID for publication part 1/Characterization zip part 1/16/16 HNMR/uxnmr.par
- FID for publication part 1/Characterization zip part 1/16/16 HNMR/vtc_pid_settings
- FID for publication part 1/Characterization zip part 1/2/
- FID for publication part 1/Characterization zip part 1/2/2 CNMR/
- FID for publication part 1/Characterization zip part 1/2/2 CNMR/acqu
- FID for publication part 1/Characterization zip part 1/2/2 CNMR/acqus
- FID for publication part 1/Characterization zip part 1/2/2 CNMR/audita.txt
- FID for publication part 1/Characterization zip part 1/2/2 CNMR/cpdprg2
- FID for publication part 1/Characterization zip part 1/2/2 CNMR/fid
- FID for publication part 1/Characterization zip part 1/2/2 CNMR/format.temp
- FID for publication part 1/Characterization zip part 1/2/2 CNMR/fq1list
- FID for publication part 1/Characterization zip part 1/2/2 CNMR/pdata/
- FID for publication part 1/Characterization zip part 1/2/2 CNMR/pdata/2/
- FID for publication part 1/Characterization zip part 1/2/2 CNMR/pdata/2/1i
- FID for publication part 1/Characterization zip part 1/2/2 CNMR/pdata/2/1r
- FID for publication part 1/Characterization zip part 1/2/2 CNMR/pdata/2/auditp.txt
- FID for publication part 1/Characterization zip part 1/2/2 CNMR/pdata/2/outd
- FID for publication part 1/Characterization zip part 1/2/2 CNMR/pdata/2/proc
- FID for publication part 1/Characterization zip part 1/2/2 CNMR/pdata/2/procs
- FID for publication part 1/Characterization zip part 1/2/2 CNMR/pdata/2/thumb.png
- FID for publication part 1/Characterization zip part 1/2/2 CNMR/pdata/2/title
- FID for publication part 1/Characterization zip part 1/2/2 CNMR/precom.output
- FID for publication part 1/Characterization zip part 1/2/2 CNMR/pulseprogram
- FID for publication part 1/Characterization zip part 1/2/2 CNMR/scon2
- FID for publication part 1/Characterization zip part 1/2/2 CNMR/shimvalues
- FID for publication part 1/Characterization zip part 1/2/2 CNMR/specpar
- FID for publication part 1/Characterization zip part 1/2/2 CNMR/stanprogram32233
- FID for publication part 1/Characterization zip part 1/2/2 CNMR/uxnmr.info
- FID for publication part 1/Characterization zip part 1/2/2 CNMR/uxnmr.par
- FID for publication part 1/Characterization zip part 1/2/2 HNMR/
- FID for publication part 1/Characterization zip part 1/2/2 HNMR/acqu
- FID for publication part 1/Characterization zip part 1/2/2 HNMR/acqus
- FID for publication part 1/Characterization zip part 1/2/2 HNMR/audita.txt
- FID for publication part 1/Characterization zip part 1/2/2 HNMR/fid
- FID for publication part 1/Characterization zip part 1/2/2 HNMR/format.temp
- FID for publication part 1/Characterization zip part 1/2/2 HNMR/fq1list
- FID for publication part 1/Characterization zip part 1/2/2 HNMR/pdata/
- FID for publication part 1/Characterization zip part 1/2/2 HNMR/pdata/2/
[truncated: 1,065 more entries]
