# Supplementary material for: Amplified Light-Induced pKa Modulation with Diarylethene Photoswitches
Source: J Org Chem. 2024 Nov 30;89(24):17991–8002. doi: 10.1021/acs.joc.4c01606 (PMC11667731; doi:10.1021/acs.joc.4c01606)
Supplement: Supplementary file 2 — jo4c01606_si_002.zip [file jo4c01606_si_002.zip › FID for publication part 1/Characterization zip part 1/1/1 HNMR/pdata/1/auditp.txt]

##TITLE= Audit trail, TopSpin 3.6.4
##JCAMPDX= 5.01
##ORIGIN= Bruker BioSpin GmbH
##OWNER= sermnuab
$$ /opt/nmrdata/current/jhernando/mvp 1.3.2 I-103 col 1/4/pdata/1/auditp.txt
##AUDIT TRAIL=  $$ (NUMBER, WHEN, WHO, WHERE, PROCESS, VERSION, WHAT)
(   1,<2023-03-09 11:12:39.154 +0100>,<sermnuab>,<cie-54-214.uab.cat>,<go4>,<TopSpin 3.6.4>,
      <acquisition in progress>)
(   2,<2023-03-09 11:12:53.622 +0100>,<sermnuab>,<cie-54-214.uab.cat>,<proc1d>,<TopSpin 3.6.4>,
      <Start of raw data processing
       efp LB = 0.3 FT_mod = 6 PKNL = 1 PHC0 = -4.71275 PHC1 = -15.21116 SI = 32K 
       data hash MD5: 32K
       61 61 98 CF 69 1E F8 63 C8 EF D5 0A 78 D9 94 8A>)
##END=

$$ hash MD5
$$ F0 DB 1A 28 FF 46 37 3D 6E E6 CF 6D 37 CF D0 D9
