# Supplementary material for: Amplified Light-Induced pKa Modulation with Diarylethene Photoswitches
Source: J Org Chem. 2024 Nov 30;89(24):17991–8002. doi: 10.1021/acs.joc.4c01606 (PMC11667731; doi:10.1021/acs.joc.4c01606)
Supplement: Supplementary file 2 — jo4c01606_si_002.zip [file jo4c01606_si_002.zip › FID for publication part 1/Characterization zip part 1/1/1 HNMR/shimvalues]

# Thu Mar  9 11:12:49 2023
#$$PROBEIDENTIFIER=Z8202_0003
#$$PROBENAME=5 mm BBI-1H/D Z-GRD Z8202/0003
#$$SHIMID=313232
#
# Active Shim Gradients
#
Z           		4715            
Z2          		407             
Z3          		-2050           
Z4          		2408            
Z5          		3497            
Z6          		0               
X           		-3594           
XZ          		2725            
XZ2         		7500            
XZ3         		-6484           
Y           		982             
YZ          		-5461           
YZ2         		13845           
YZ3         		-19161          
XY          		-5413           
XYZ         		4798            
(X2-Y2)     		6014            
(X2-Y2)Z    		-7618           
X3          		-6772           
Y3          		-18816          
#
# Lock Parameter
#
FIELD		9115.194
LOCKPHASE		153.200 
LOCKPOWER		-30.000 
LOCKGAIN		113.600 
LOCKDC		-20.000 
LOCKSHIFT		7.240   
LOOPGAIN		-12.000 
LOOPTIME		0.400   
LOOPFILTER		100.000 
#
IEEE64_VERSION_CODE 1
#
# Shim currents 
#
SHIM_SETTING [1 ]  2286.77500000   
SHIM_SETTING [2 ]  201.46500000    
SHIM_SETTING [3 ]  -1078.30000000  
SHIM_SETTING [4 ]  1266.65100000   
SHIM_SETTING [5 ]  1839.41900000   
SHIM_SETTING [6 ]  -1890.44400000  
SHIM_SETTING [7 ]  1433.35000000   
SHIM_SETTING [8 ]  3945.00500000   
SHIM_SETTING [9 ]  3163.60100000   
SHIM_SETTING [10]  -2847.23800000  
SHIM_SETTING [11]  516.53200000    
SHIM_SETTING [12]  -2872.48600000  
SHIM_SETTING [13]  7282.44800000   
SHIM_SETTING [14]  -10078.66300000 
SHIM_SETTING [15]  0.00000000      
SHIM_SETTING [16]  -4006.84600000  
SHIM_SETTING [17]  -3410.66800000  
SHIM_SETTING [18]  2524.01100000   
SHIM_SETTING [19]  -3562.16400000  
SHIM_SETTING [20]  -9897.38300000  
