# Supplementary material for: Amplified Light-Induced pKa Modulation with Diarylethene Photoswitches
Source: J Org Chem. 2024 Nov 30;89(24):17991–8002. doi: 10.1021/acs.joc.4c01606 (PMC11667731; doi:10.1021/acs.joc.4c01606)
Supplement: Supplementary file 2 — jo4c01606_si_002.zip [file jo4c01606_si_002.zip › FID for publication part 1/Characterization zip part 1/1/1 HNMR/uxnmr.info]

CONFIGURATION INFORMATION
=========================

Path         : /opt/topspin3.6.4/conf/instr/spect/uxnmr.info
Date         : Thu Aug 11 12:36:38 2022
Release      : TopSpin 3.6.4
Installed in : /opt/topspin3.6.4
Host         : cie-54-214.uab.cat
OS           : CentOS Linux release 7.9.2009 (Core)
CPU          : Intel(R) Xeon(R) CPU E3-1246 v3 @ 3.50GHz (8 cores at 3500 MHz with Hyperthreading)
User         : sermnuab
System       : Avance III 400 NMR spectrometer
1H-frequency : 400.13 MHz
Description  : Avance III 400 MHz SB - SeRMN, UAB
Location     : Servei de Ressonància Magnètica Nuclear
Bruker Order : Instal·lat al 1993
Configured in: cie-54-214.uab.cat:/opt/topspin3.6.4/conf/instr/spect

IPSO: connected to spectrometer subnet
- TCP/IP address = 149.236.99.90
 - IPSO type: AQS
- Tctrl : 1
- Fctrls: 2
- Gctrl1: with digital preemphasis
- Rctrl : 1
- FREDs : none
- DPP : 1

DRU1: AQS DRU Z100977/00582 ECL 04.00
- TCP/IP address = 149.236.99.89
- Firmware Version = 170619
- DRU1 controls AQS-Rack and HPPR/2

AQS: connected to 149.236.99.89:/dev/tty10
  _Slot_ SBSB _____________________Board_____________________
  Number Addr Type HW-VS FW-VS ID  ECL Name   Description
  -----------------------------------------------------------
     2   0x10 0x72   0x3    AW  R  3.0 REC-1  AQS RXAD400 Z102116/705 ECL 03.00
     3   0x34  0x2   0x1        X  5.0 REF-1  REF-400 Reference Board for AQS Receiver
     4   0x24 0x11   0x8    AE  S  2.0 SGU-1  AQS SGU/2 400 Z103080/00351 ECL 02.00 FPGA-Vs=AF
     5   0x25 0x11   0x8    AE  S  2.0 SGU-2  AQS SGU/2 400 Z103080/00340 ECL 02.00 FPGA-Vs=AF
     9   0x36  0x5     0        A  6.0 BLA-1  BLA2BB 150/60 20-400 W1345049/1817 ECL 6
    21   0x21 0xcf     0        P  1.0 PSD-1  PSD/3 Power Supply Distribution Board
    --   0x20 0xd1     0        B  2.0 MASTER AQS/3 Chassis
     1   0x20  0x7     0        B      MASTER AQS Rack Master
  Logical Receiver/SGU configuration:


Router: 1 AQS-Minirouter

Amplifiers (AQS configuration):
  RO  Amplifier  Module  Nucleus  Power/W  Switchbox Name PN/SN/FW
   1      1         1        B      150    N         BLA2BB 150/60 20-400 W1345049/1817/-
   2      1         2        B       60    N         BLA2BB 150/60 20-400 W1345049/1817/-
   3      2         1       2H       20    N         2HTX in BSMS -/-/-


Gradient amplifiers at the spectrometer subnet:
----------------------------------------------
BGA1: BGA_W1213891_0040
- TCP/IP address   = 149.236.99.92
- Firmware version = 20080206
- Web version      = 1.1
- Current limits   = 0.0/X, 0.0/Y, -10.0/Z (in A)

BSMS: BSMS/2 connected to ethernet
- TCP/IP address = 149.236.99.20
- ELCB firmware version = 20210212
- SCB channels = 20
- Shim System = BOSS1-SB
- 2HTX Amplifier: available
- Lock: installed

MAS2 control unit: connected to 149.236.99.90:/dev/tty05
- Boot Software        : 20031216
- Application Software : 20120329
- Insert Time          : 10 s
- Eject Time           : 10 s
- Spin Lock Tolerance  : 5 Hz

Eurotherm VTU: device connected to 149.236.99.90:/dev/tty04

Preamplifiers :
HPPR2: - HPPR/2 preamplifier connected to 149.236.99.89:/dev/tty10
    Type      : HPPR/2
    Controller: Cover/1 with Application firmware = AQ
                15 LEDs for tuning, 15 LEDs for matching
    Module  1 : 1H/2H 1H (virtual 50 Ohm reference: 274.9%/85.9deg)
                PN=Z003959, SN=00418 from 20070319
    Module  2 : 1H/2H 2H (virtual 50 Ohm reference: 116.6%/-71.1deg)
                PN=Z003959, SN=00418 from 20070319
    Module  3 : XBB19F 2HS
                PN=Z003504, SN=00415 from 20070425


Gradient Controller cable connections
--------------------------------------------------------------------
GCtrl1: connected via DPP to GREAT 1-10 Gradient Amplifier Unit W1213891/0040

RF cable connections (assumed)
--------------------------------------------------------------------
SGU1 NORM output -> input 2 of transmitter 1 (BLA2BB 150/60 20-400 W1345049/1817)
SGU1 AUX  output -> input 1 of transmitter 2 (2HTX in BSMS)
SGU2 NORM output -> input 3 of transmitter 1 (BLA2BB 150/60 20-400 W1345049/1817)
SGU2 AUX  output -> TUNE signal input of HPPR

Blanking cable connections (assumed)
--------------------------------------------------------------------
transmitter 1 = BLA2BB 150/60 20-400 W1345049/1817:
- amplifier B-150W uses blanking 1
- amplifier B-60W uses blanking 2

transmitter 2 = 2HTX in BSMS:
- amplifier 2H-20W uses blanking 3
