# Supplementary material for: Amplified Light-Induced pKa Modulation with Diarylethene Photoswitches
Source: J Org Chem. 2024 Nov 30;89(24):17991–8002. doi: 10.1021/acs.joc.4c01606 (PMC11667731; doi:10.1021/acs.joc.4c01606)
Supplement: Supplementary file 2 — jo4c01606_si_002.zip [file jo4c01606_si_002.zip › FID for publication part 1/Characterization zip part 1/11/11 CNMR/audita.txt]

##TITLE= Audit trail, TOPSPIN		Version 1.3
##JCAMPDX= 5.01
##ORIGIN= Bruker BioSpin GmbH
##OWNER= sermnuab
$$ D:/data/jmarquet/nmr/mvp I-905-H H and C/2/audita.txt
##AUDIT TRAIL=  $$ (NUMBER, WHEN, WHO, WHERE, VERSION, WHAT)
(   1,<2021-03-16 08:32:28.526 +0100>,<sermnuab>,<CIE-52-65>,<TOPSPIN 1.3>,
      <created by zg
	started at 2021-03-16 08:27:12.541 +0100,
	POWCHK enabled, PULCHK disabled
       terminated by command 'halt'
       configuration hash MD5:
       DD 29 7D D4 02 1C 03 56 D9 46 A9 35 4E 2D 14 C3
       data hash MD5: 32K
       B1 30 97 A4 E5 E3 46 19 58 05 E9 2C 1B E8 72 37>)
##END=

$$ hash MD5
$$ C9 2A ED 7B 38 03 54 26 E3 6F 35 38 47 BC D0 F4
