# Supplementary material for: Amplified Light-Induced pKa Modulation with Diarylethene Photoswitches
Source: J Org Chem. 2024 Nov 30;89(24):17991–8002. doi: 10.1021/acs.joc.4c01606 (PMC11667731; doi:10.1021/acs.joc.4c01606)
Supplement: Supplementary file 2 — jo4c01606_si_002.zip [file jo4c01606_si_002.zip › FID for publication part 1/Characterization zip part 1/11/11 CNMR/pdata/1/assocs]

##TITLE= Parameter file, Bruker DataServer ($Id: ParamWrapper.c,v 1.57 2005/01/28 14:38:04 prs Exp $)
##JCAMPDX= 5.0
##DATATYPE= Parameter Values
##ORIGIN= Bruker BioSpin GmbH
##$MULTDISP= D:/data/jmarquet/nmr/mvp I-905-THP H and C/2/pdata/1
##OWNER= sermnuab
##END=
