# Supplementary material for: Amplified Light-Induced pKa Modulation with Diarylethene Photoswitches
Source: J Org Chem. 2024 Nov 30;89(24):17991–8002. doi: 10.1021/acs.joc.4c01606 (PMC11667731; doi:10.1021/acs.joc.4c01606)
Supplement: Supplementary file 2 — jo4c01606_si_002.zip [file jo4c01606_si_002.zip › FID for publication part 1/Characterization zip part 1/11/11 CNMR/pdata/1/auditp.txt]

##TITLE= Audit trail, TOPSPIN		Version 1.3
##JCAMPDX= 5.01
##ORIGIN= Bruker BioSpin GmbH
##OWNER= sermnuab
$$ D:/data/jmarquet/nmr/mvp I-905-H H and C/2/pdata/1/auditp.txt
##AUDIT TRAIL=  $$ (NUMBER, WHEN, WHO, WHERE, VERSION, WHAT)
(   1,<2021-03-16 08:27:12.541 +0100>,<sermnuab>,<CIE-52-65>,<TOPSPIN 1.3>,
      <acquisition in progress>)
(   2,<2021-03-16 08:31:30.948 +0100>,<sermnuab>,<CIE-52-65>,<TOPSPIN 1.3>,
      <Start of raw data processing
       efp LB = 1 FT_mod = 6 PKNL = 1 PHC0 = 124.9889 PHC1 = 77.75362 SI = 64K 
       data hash MD5: 64K
       DA 67 60 55 FD 51 B0 D5 3C 0C 3F C2 8D 4F 46 A8>)
(   3,<2021-03-16 08:31:32.510 +0100>,<sermnuab>,<CIE-52-65>,<TOPSPIN 1.3>,
      <abs ABSG = 5 
       data hash MD5: 64K
       87 5E 39 D5 68 D2 8F B9 89 55 B2 EE 67 1B 3C 1A>)
##END=

$$ hash MD5
$$ 7B 05 12 64 D3 A8 D4 08 E8 69 63 E0 C7 B0 A7 3A
