# Supplementary material for: Amplified Light-Induced pKa Modulation with Diarylethene Photoswitches
Source: J Org Chem. 2024 Nov 30;89(24):17991–8002. doi: 10.1021/acs.joc.4c01606 (PMC11667731; doi:10.1021/acs.joc.4c01606)
Supplement: Supplementary file 2 — jo4c01606_si_002.zip [file jo4c01606_si_002.zip › FID for publication part 1/Characterization zip part 1/11/11 CNMR/pdata/1/dosy]

##TITLE= Parameter file, TOPSPIN		Version 1.3
##JCAMPDX= 5.0
##DATATYPE= Parameter Values
##ORIGIN= Bruker BioSpin GmbH
##OWNER= teo
$$ 2006-04-18 16:14:32.078 +0200  sermn@UNIVERSI-DZZCCG
$$ D:/data/miriam/nmr/p31dif/20/pdata/1/dosy
##$Bline= 0
##$Bmax= 2147483647
##$Bmin= -2147483647
##$Bvary= 0
##$D1= 1e-009
##$D1max= 1e-008
##$D1min= 0
##$D1vary= 1
##$D2= 0
##$D2max= 1e-008
##$D2min= 0
##$D2vary= 0
##$D3= 0
##$D3max= 1e-008
##$D3min= 0
##$D3vary= 0
##$DFACTOR= 1
##$DISPmax= -8
##$DISPmin= -10
##$DOSYDBG= 0
##$Dmax= 5000
##$Dmin= 10
##$EPS= 1
##$ExpVar= 0
##$F1mode= 0
##$FSIZE= 128
##$Gamma= 1723.54846191406
##$Gdist= 99.9249999970198
##$Glen= 3
##$Grad= 0
##$I1= 1000000000
##$I1max= 2147483647
##$I1min= -2147483647
##$I1vary= 1
##$I2= 0
##$I2max= 2147483647
##$I2min= -2147483647
##$I2vary= 0
##$I3= 0
##$I3max= 2147483647
##$I3min= -2147483647
##$I3vary= 0
##$ITERCHK= 300
##$ITERMAX= 20000
##$Imode= 0
##$LAMBCNT= 2
##$LAMBSP= 30
##$LWF= 1
##$MINITER= 6
##$Maxiter= 100
##$Method= 0
##$Ndata= 16
##$Nexp= 1
##$Noise= 13901180
##$Npars= 7
##$Nstart= 0
##$Nvar= 2
##$PC= 4
##$PROCTYP= 2
##$Scale= 1
##$SpiSup= 1
##$THRESH= 100
##$Xlist= <difflist>
##END=
