# Supplementary material for: Amplified Light-Induced pKa Modulation with Diarylethene Photoswitches
Source: J Org Chem. 2024 Nov 30;89(24):17991–8002. doi: 10.1021/acs.joc.4c01606 (PMC11667731; doi:10.1021/acs.joc.4c01606)
Supplement: Supplementary file 2 — jo4c01606_si_002.zip [file jo4c01606_si_002.zip › FID for publication part 1/Characterization zip part 1/11/11 CNMR/pdata/1/intrng]

P 0
155.844421   155.246999
127.417124   126.509503
124.717239   124.407040
116.069949   115.369128
110.022973   109.486826
77.624356   76.467810
14.906609   14.611728
