# Supplementary material for: Amplified Light-Induced pKa Modulation with Diarylethene Photoswitches
Source: J Org Chem. 2024 Nov 30;89(24):17991–8002. doi: 10.1021/acs.joc.4c01606 (PMC11667731; doi:10.1021/acs.joc.4c01606)
Supplement: Supplementary file 2 — jo4c01606_si_002.zip [file jo4c01606_si_002.zip › FID for publication part 1/Characterization zip part 1/11/11 CNMR/pdata/1/t1par]

##TITLE= Parameter file, TOPSPIN		Version 1.3
##JCAMPDX= 5.0
##DATATYPE= Parameter Values
##ORIGIN= Bruker BioSpin GmbH
##OWNER= teo
$$ 2006-04-18 16:14:32.062 +0200  sermn@UNIVERSI-DZZCCG
$$ D:/data/miriam/nmr/p31dif/20/pdata/1/t1par
##$BIGDEL= 99.925
##$COMPNO= 1
##$FCTTYPE= 10
##$GAMM= 1723.548
##$GUESSES= (0..23)
1 1e-009 1 1 1 1 1 1 1 1 1 1 0.1 1e-010 1 1 1 1 1 1 1 1 1 1
##$LISTTYP= <difflist>
##$LITDEL= 3
##$NUMPNTS= 16
##$NUMTERM= 2
##END=
