# Supplementary material for: Amplified Light-Induced pKa Modulation with Diarylethene Photoswitches
Source: J Org Chem. 2024 Nov 30;89(24):17991–8002. doi: 10.1021/acs.joc.4c01606 (PMC11667731; doi:10.1021/acs.joc.4c01606)
Supplement: Supplementary file 2 — jo4c01606_si_002.zip [file jo4c01606_si_002.zip › FID for publication part 1/Characterization zip part 1/11/11 CNMR/scon]

##TITLE= Parameter file, TOPSPIN		Version 1.3
##JCAMPDX= 5.0
##DATATYPE= Parameter Values
##ORIGIN= Bruker BioSpin GmbH
##OWNER= sermnuab
$$ 2021-03-16 08:27:12.479 +0100  sermnuab@CIE-52-65
$$ D:/data/jmarquet/nmr/mvp I-905-H H and C/2/scon
##$BLKPA= (0..15)
3 3 3 3 3 3 3 3 3 3 3 3 3 3 3 3 
##$BLKTR= (0..15)
3 3 3 3 3 3 3 3 3 3 3 3 3 3 3 3 
##$DE1= 2
##$DE2= 2
##$DEADC= 4
##$DEPA= 2
##$DERX= 3
##$PHASP4= (0..15)
0.5 0.5 0.5 0.5 0.5 0.5 0.5 0.5 0.5 0.5 0.5 0.5 0.5 0.5 0.5 0.5 
##$PHASPR= (0..15)
3 3 3 3 3 3 3 3 3 3 3 3 3 3 3 3 
##$SHAPPR= (0..15)
1.6 1.6 1.6 1.6 1.6 1.6 1.6 1.6 1.6 1.6 1.6 1.6 1.6 1.6 1.6 1.6 
##END=
