# Supplementary material for: Amplified Light-Induced pKa Modulation with Diarylethene Photoswitches
Source: J Org Chem. 2024 Nov 30;89(24):17991–8002. doi: 10.1021/acs.joc.4c01606 (PMC11667731; doi:10.1021/acs.joc.4c01606)
Supplement: Supplementary file 2 — jo4c01606_si_002.zip [file jo4c01606_si_002.zip › FID for publication part 1/Characterization zip part 1/11/11 HNMR/audita.txt]

##TITLE= Audit trail, TopSpin 3.6.4
##JCAMPDX= 5.01
##ORIGIN= Bruker BioSpin GmbH
##OWNER= sermnuab
$$ /opt/nmrdata/current/jhernando/mvp 1.14.4 I-905 col fr2/12/audita.txt
##AUDIT TRAIL=  $$ (NUMBER, WHEN, WHO, WHERE, PROCESS, VERSION, WHAT)
(   1,<2023-04-19 13:05:05.887 +0200>,<sermnuab>,<cie-54-214.uab.cat>,<go4>,<TopSpin 3.6.4>,
      <created by zg on data set with UUID 'd0f4a994-dea1-11ed-b8fe-a0369f8f0ab3'
       started at 2023-04-19 13:03:29.527 +0200,
       POWCHK enabled, PULCHK disabled,
       terminated by command 'halt'
       configuration hash MD5:
       5C 2D 59 B4 B9 4D 7C 6F CE D2 49 65 96 14 E6 30
       data hash MD5: 32K
       1F E0 87 18 9A 34 79 E3 5A EC A8 AE 25 F2 01 C3
>)
##END=

$$ hash MD5
$$ 13 71 1A C8 C7 B1 34 4F 9F 59 B6 2E 0E A8 49 26
