# Supplementary material for: Amplified Light-Induced pKa Modulation with Diarylethene Photoswitches
Source: J Org Chem. 2024 Nov 30;89(24):17991–8002. doi: 10.1021/acs.joc.4c01606 (PMC11667731; doi:10.1021/acs.joc.4c01606)
Supplement: Supplementary file 2 — jo4c01606_si_002.zip [file jo4c01606_si_002.zip › FID for publication part 1/Characterization zip part 1/11/11 HNMR/pdata/1/auditp.txt]

##TITLE= Audit trail, TopSpin 3.6.4
##JCAMPDX= 5.01
##ORIGIN= Bruker BioSpin GmbH
##OWNER= sermnuab
$$ /opt/nmrdata/current/jhernando/mvp 1.14.4 I-905 col fr2/12/pdata/1/auditp.txt
##AUDIT TRAIL=  $$ (NUMBER, WHEN, WHO, WHERE, PROCESS, VERSION, WHAT)
(   1,<2023-04-19 13:03:29.526 +0200>,<sermnuab>,<cie-54-214.uab.cat>,<go4>,<TopSpin 3.6.4>,
      <acquisition in progress>)
(   2,<2023-04-19 13:04:45.188 +0200>,<sermnuab>,<cie-54-214.uab.cat>,<proc1d>,<TopSpin 3.6.4>,
      <Start of raw data processing
       ft FT_mod = 6 PKNL = 1 SI = 32K 
       data hash MD5: 32K
       90 53 47 6F FB F9 14 40 34 FE A9 0D 32 9C 2B 76>)
(   3,<2023-04-19 13:04:47.714 +0200>,<sermnuab>,<cie-54-214.uab.cat>,<proc1d>,<TopSpin 3.6.4>,
      <apk 
       data hash MD5: 32K
       9B 60 76 BD 42 18 7B 23 C8 80 EA 49 44 A4 74 26>)
(   4,<2023-04-19 13:04:48.946 +0200>,<sermnuab>,<cie-54-214.uab.cat>,<proc1d>,<TopSpin 3.6.4>,
      <abs n ABSG = 5 
       data hash MD5: 32K
       A0 35 3F E0 D6 6F DA F7 3E 09 F1 FB AE 6F D2 8F>)
(   5,<2023-04-19 13:04:55.281 +0200>,<sermnuab>,<cie-54-214.uab.cat>,<dataserver>,<TopSpin 3.6.4>,
      <INTEGRAL 2023-04-19 13:04:53.600 +0200
       DELETE [7.890;7.561]
       data hash MD5: 32K
       A0 35 3F E0 D6 6F DA F7 3E 09 F1 FB AE 6F D2 8F>)
(   6,<2023-04-19 13:04:55.281 +0200>,<sermnuab>,<cie-54-214.uab.cat>,<dataserver>,<TopSpin 3.6.4>,
      <INTEGRAL 2023-04-19 13:04:53.600 +0200
       DELETE [7.561;7.253]
       data hash MD5: 32K
       A0 35 3F E0 D6 6F DA F7 3E 09 F1 FB AE 6F D2 8F>)
(   7,<2023-04-19 13:04:55.282 +0200>,<sermnuab>,<cie-54-214.uab.cat>,<dataserver>,<TopSpin 3.6.4>,
      <INTEGRAL 2023-04-19 13:04:53.600 +0200
       DELETE [7.252;7.071]
       data hash MD5: 32K
       A0 35 3F E0 D6 6F DA F7 3E 09 F1 FB AE 6F D2 8F>)
(   8,<2023-04-19 13:04:55.282 +0200>,<sermnuab>,<cie-54-214.uab.cat>,<dataserver>,<TopSpin 3.6.4>,
      <INTEGRAL 2023-04-19 13:04:53.600 +0200
       DELETE [7.070;6.973]
       data hash MD5: 32K
       A0 35 3F E0 D6 6F DA F7 3E 09 F1 FB AE 6F D2 8F>)
(   9,<2023-04-19 13:04:55.283 +0200>,<sermnuab>,<cie-54-214.uab.cat>,<dataserver>,<TopSpin 3.6.4>,
      <INTEGRAL 2023-04-19 13:04:53.600 +0200
       DELETE [6.972;6.804]
       data hash MD5: 32K
       A0 35 3F E0 D6 6F DA F7 3E 09 F1 FB AE 6F D2 8F>)
(  10,<2023-04-19 13:04:55.284 +0200>,<sermnuab>,<cie-54-214.uab.cat>,<dataserver>,<TopSpin 3.6.4>,
      <INTEGRAL 2023-04-19 13:04:53.600 +0200
       DELETE [6.803;6.549]
       data hash MD5: 32K
       A0 35 3F E0 D6 6F DA F7 3E 09 F1 FB AE 6F D2 8F>)
(  11,<2023-04-19 13:04:55.284 +0200>,<sermnuab>,<cie-54-214.uab.cat>,<dataserver>,<TopSpin 3.6.4>,
      <INTEGRAL 2023-04-19 13:04:53.600 +0200
       DELETE [4.949;4.764]
       data hash MD5: 32K
       A0 35 3F E0 D6 6F DA F7 3E 09 F1 FB AE 6F D2 8F>)
(  12,<2023-04-19 13:04:55.285 +0200>,<sermnuab>,<cie-54-214.uab.cat>,<dataserver>,<TopSpin 3.6.4>,
      <INTEGRAL 2023-04-19 13:04:53.600 +0200
       DELETE [4.764;4.603]
       data hash MD5: 32K
       A0 35 3F E0 D6 6F DA F7 3E 09 F1 FB AE 6F D2 8F>)
(  13,<2023-04-19 13:04:55.286 +0200>,<sermnuab>,<cie-54-214.uab.cat>,<dataserver>,<TopSpin 3.6.4>,
      <INTEGRAL 2023-04-19 13:04:53.600 +0200
       DELETE [4.397;3.923]
       data hash MD5: 32K
       A0 35 3F E0 D6 6F DA F7 3E 09 F1 FB AE 6F D2 8F>)
(  14,<2023-04-19 13:04:55.286 +0200>,<sermnuab>,<cie-54-214.uab.cat>,<dataserver>,<TopSpin 3.6.4>,
      <INTEGRAL 2023-04-19 13:04:53.600 +0200
       DELETE [3.809;3.558]
       data hash MD5: 32K
       A0 35 3F E0 D6 6F DA F7 3E 09 F1 FB AE 6F D2 8F>)
(  15,<2023-04-19 13:04:55.287 +0200>,<sermnuab>,<cie-54-214.uab.cat>,<dataserver>,<TopSpin 3.6.4>,
      <INTEGRAL 2023-04-19 13:04:53.600 +0200
       DELETE [2.776;2.546]
       data hash MD5: 32K
       A0 35 3F E0 D6 6F DA F7 3E 09 F1 FB AE 6F D2 8F>)
(  16,<2023-04-19 13:04:55.288 +0200>,<sermnuab>,<cie-54-214.uab.cat>,<dataserver>,<TopSpin 3.6.4>,
      <INTEGRAL 2023-04-19 13:04:53.600 +0200
       DELETE [2.545;2.334]
       data hash MD5: 32K
       A0 35 3F E0 D6 6F DA F7 3E 09 F1 FB AE 6F D2 8F>)
(  17,<2023-04-19 13:04:55.288 +0200>,<sermnuab>,<cie-54-214.uab.cat>,<dataserver>,<TopSpin 3.6.4>,
      <INTEGRAL 2023-04-19 13:04:53.600 +0200
       DELETE [2.333;2.139]
       data hash MD5: 32K
       A0 35 3F E0 D6 6F DA F7 3E 09 F1 FB AE 6F D2 8F>)
(  18,<2023-04-19 13:04:55.289 +0200>,<sermnuab>,<cie-54-214.uab.cat>,<dataserver>,<TopSpin 3.6.4>,
      <INTEGRAL 2023-04-19 13:04:53.600 +0200
       DELETE [2.138;1.966]
       data hash MD5: 32K
       A0 35 3F E0 D6 6F DA F7 3E 09 F1 FB AE 6F D2 8F>)
(  19,<2023-04-19 13:04:55.290 +0200>,<sermnuab>,<cie-54-214.uab.cat>,<dataserver>,<TopSpin 3.6.4>,
      <INTEGRAL 2023-04-19 13:04:53.600 +0200
       DELETE [1.745;1.498]
       data hash MD5: 32K
       A0 35 3F E0 D6 6F DA F7 3E 09 F1 FB AE 6F D2 8F>)
(  20,<2023-04-19 13:04:55.291 +0200>,<sermnuab>,<cie-54-214.uab.cat>,<dataserver>,<TopSpin 3.6.4>,
      <INTEGRAL 2023-04-19 13:04:53.600 +0200
       DELETE [1.498;1.099]
       data hash MD5: 32K
       A0 35 3F E0 D6 6F DA F7 3E 09 F1 FB AE 6F D2 8F>)
(  21,<2023-04-19 13:04:55.291 +0200>,<sermnuab>,<cie-54-214.uab.cat>,<dataserver>,<TopSpin 3.6.4>,
      <INTEGRAL 2023-04-19 13:04:53.600 +0200
       DELETE [1.091;0.708]
       data hash MD5: 32K
       A0 35 3F E0 D6 6F DA F7 3E 09 F1 FB AE 6F D2 8F>)
(  22,<2023-04-19 13:04:55.292 +0200>,<sermnuab>,<cie-54-214.uab.cat>,<dataserver>,<TopSpin 3.6.4>,
      <INTEGRAL 2023-04-19 13:04:53.600 +0200
       DELETE [0.208;-0.101]
       data hash MD5: 32K
       A0 35 3F E0 D6 6F DA F7 3E 09 F1 FB AE 6F D2 8F>)
##END=

$$ hash MD5
$$ 99 87 89 E6 32 A3 6B B7 BE CC FE C4 92 6D 97 CE
