# Supplementary material for: Amplified Light-Induced pKa Modulation with Diarylethene Photoswitches
Source: J Org Chem. 2024 Nov 30;89(24):17991–8002. doi: 10.1021/acs.joc.4c01606 (PMC11667731; doi:10.1021/acs.joc.4c01606)
Supplement: Supplementary file 2 — jo4c01606_si_002.zip [file jo4c01606_si_002.zip › FID for publication part 1/Characterization zip part 1/11/11 HNMR/pdata/1/integrals.txt]

   Current data set:
   NAME =	mvp 1.14.4 I-905 col fr2	EXPNO =	12	PROCNO = 1
   DU   =	/opt/nmrdata/current/jhernando

   Number   Integrated Region     Integral
