# Supplementary material for: Amplified Light-Induced pKa Modulation with Diarylethene Photoswitches
Source: J Org Chem. 2024 Nov 30;89(24):17991–8002. doi: 10.1021/acs.joc.4c01606 (PMC11667731; doi:10.1021/acs.joc.4c01606)
Supplement: Supplementary file 2 — jo4c01606_si_002.zip [file jo4c01606_si_002.zip › FID for publication part 1/Characterization zip part 1/12/12 CNMR/audita.txt]

##TITLE= Audit trail, TOPSPIN		Version 1.3
##JCAMPDX= 5.01
##ORIGIN= Bruker BioSpin GmbH
##OWNER= sermnuab
$$ D:/data/jmarquet/nmr/mvp I-905-TBS caract/2/audita.txt
##AUDIT TRAIL=  $$ (NUMBER, WHEN, WHO, WHERE, VERSION, WHAT)
(   1,<2018-09-17 14:00:02.920 +0200>,<sermnuab>,<CIE-48-32>,<TOPSPIN 1.3>,
      <acquisition in progress>)
##END=

$$ hash MD5
$$ 2F E0 42 FC 55 97 29 6C 07 C0 82 32 76 4A F9 C3
