# Supplementary material for: Amplified Light-Induced pKa Modulation with Diarylethene Photoswitches
Source: J Org Chem. 2024 Nov 30;89(24):17991–8002. doi: 10.1021/acs.joc.4c01606 (PMC11667731; doi:10.1021/acs.joc.4c01606)
Supplement: Supplementary file 2 — jo4c01606_si_002.zip [file jo4c01606_si_002.zip › FID for publication part 1/Characterization zip part 1/12/12 CNMR/pdata/1/auditp.txt]

##TITLE= Audit trail, TOPSPIN		Version 1.3
##JCAMPDX= 5.01
##ORIGIN= Bruker BioSpin GmbH
##OWNER= sermnuab
$$ D:/data/jmarquet/nmr/mvp I-905-TBS caract/2/pdata/1/auditp.txt
##AUDIT TRAIL=  $$ (NUMBER, WHEN, WHO, WHERE, VERSION, WHAT)
(   1,<2018-09-17 14:00:02.920 +0200>,<sermnuab>,<CIE-48-32>,<TOPSPIN 1.3>,
      <acquisition in progress>)
(   2,<2018-09-17 14:30:37.420 +0200>,<sermnuab>,<CIE-48-32>,<TOPSPIN 1.3>,
      <Start of raw data processing
       efp LB = 0.3 FT_mod = 6 PKNL = 1 PHC0 = 91.84218 PHC1 = -33.42654 SI = 16K 
       data hash MD5: 16K
       DE 47 34 F2 95 E7 A7 DB 32 C2 F8 65 6C B9 0F 1E>)
##END=

$$ hash MD5
$$ 85 5E 48 D5 5D 03 16 0B A0 E4 73 6D FC E1 A5 E1
