# Supplementary material for: Amplified Light-Induced pKa Modulation with Diarylethene Photoswitches
Source: J Org Chem. 2024 Nov 30;89(24):17991–8002. doi: 10.1021/acs.joc.4c01606 (PMC11667731; doi:10.1021/acs.joc.4c01606)
Supplement: Supplementary file 2 — jo4c01606_si_002.zip [file jo4c01606_si_002.zip › FID for publication part 1/Characterization zip part 1/12/12 CNMR/pdata/1/dosy]

##TITLE= Parameter file, XWIN-NMR		Version 3.1
##JCAMPDX= 5.0
##DATATYPE= Parameter Values
##ORIGIN= Bruker Analytik GmbH
##OWNER= Albert
$$ Tue Nov 18 11:29:36 2003 Romance Standard Time (UT+1h)  Albert@PAMELA
$$ E:\/data/moreno419/nmr/asp1/3/pdata/1/dosy
##$Gamma= 4257.7001953125
##$Gdist= 149.95000000298
##$Glen= 4
##$Ndata= 4
##$Nexp= 1
##$Npars= 7
##$Nvar= 2
##$Xlist= <difflist>
##END=
