# Supplementary material for: Amplified Light-Induced pKa Modulation with Diarylethene Photoswitches
Source: J Org Chem. 2024 Nov 30;89(24):17991–8002. doi: 10.1021/acs.joc.4c01606 (PMC11667731; doi:10.1021/acs.joc.4c01606)
Supplement: Supplementary file 2 — jo4c01606_si_002.zip [file jo4c01606_si_002.zip › FID for publication part 1/Characterization zip part 1/12/12 CNMR/pdata/1/outd]

##TITLE= Parameter file, XWIN-NMR		Version 3.5
##JCAMPDX= 5.0
##DATATYPE= Parameter Values
##ORIGIN= UXNMR, Bruker Analytische Messtechnik GmbH
##OWNER= root
$$ Thu Nov 25 16:40:56 2004 Romance Standard Time (UT+1h)  Albert@SAMANTHA
$$ C:/Bruker/XWIN-NMR/exp/stan/nmr/par/teo_carboni/outd
##$CURPLOT= <HP DeskJet 500>
##$CURPRIN= <$HP DeskJet 500>
##$DFORMAT= <normdp>
##$LAYOUT= <>
##$LFORMAT= <normlp>
##$PFORMAT= <normpl>
##$SURQMSG= 1
##END=
