# Supplementary material for: Amplified Light-Induced pKa Modulation with Diarylethene Photoswitches
Source: J Org Chem. 2024 Nov 30;89(24):17991–8002. doi: 10.1021/acs.joc.4c01606 (PMC11667731; doi:10.1021/acs.joc.4c01606)
Supplement: Supplementary file 2 — jo4c01606_si_002.zip [file jo4c01606_si_002.zip › FID for publication part 1/Characterization zip part 1/12/12 CNMR/pdata/1/t1par]

##TITLE= Parameter file, XWIN-NMR		Version 3.1
##JCAMPDX= 5.0
##DATATYPE= Parameter Values
##ORIGIN= Bruker Analytik GmbH
##OWNER= Albert
$$ Tue Nov 18 11:29:36 2003 Romance Standard Time (UT+1h)  Albert@PAMELA
$$ E:\/data/moreno419/nmr/asp1/3/pdata/1/t1par
##$BIGDEL= 149.95
##$COMPNO= 1
##$FCTTYPE= 10
##$GAMM= 4257.7
##$GUESSES= (0..23)
1 1e-09 1 1 1 1 1 1 1 1 1 1 0.1 1e-10 1 1 1 1 1 1 1 1 1 1 
##$LITDEL= 4
##$NUMPNTS= 4
##$NUMTERM= 2
##END=
