# Supplementary material for: Amplified Light-Induced pKa Modulation with Diarylethene Photoswitches
Source: J Org Chem. 2024 Nov 30;89(24):17991–8002. doi: 10.1021/acs.joc.4c01606 (PMC11667731; doi:10.1021/acs.joc.4c01606)
Supplement: Supplementary file 2 — jo4c01606_si_002.zip [file jo4c01606_si_002.zip › FID for publication part 1/Characterization zip part 1/12/12 HNMR/audita.txt]

##TITLE= Audit trail, TOPSPIN		Version 1.3
##JCAMPDX= 5.01
##ORIGIN= Bruker BioSpin GmbH
##OWNER= sermnuab
$$ D:/data/jmarquet/nmr/mvp I-905-TBS caract/1/audita.txt
##AUDIT TRAIL=  $$ (NUMBER, WHEN, WHO, WHERE, VERSION, WHAT)
(   1,<2018-09-17 13:59:39.920 +0200>,<sermnuab>,<CIE-48-32>,<TOPSPIN 1.3>,
      <created by zg
	started at 2018-09-17 13:58:32.373 +0200,
	POWCHK disabled, PULCHK disabled
       terminated by command 'halt'
       configuration hash MD5:
       4E F3 11 3B C0 C5 F3 D0 66 B3 5E F9 B1 A0 0C 02
       data hash MD5: 16K
       BC B2 82 8B FE 57 26 A5 61 48 32 BE C9 3F 54 25>)
##END=

$$ hash MD5
$$ 61 F4 19 A6 CE EB 23 7A EF C4 EE 14 B8 D3 94 53
