# Supplementary material for: Amplified Light-Induced pKa Modulation with Diarylethene Photoswitches
Source: J Org Chem. 2024 Nov 30;89(24):17991–8002. doi: 10.1021/acs.joc.4c01606 (PMC11667731; doi:10.1021/acs.joc.4c01606)
Supplement: Supplementary file 2 — jo4c01606_si_002.zip [file jo4c01606_si_002.zip › FID for publication part 1/Characterization zip part 1/12/12 HNMR/pdata/1/assocs]

##TITLE= Parameter file, TopSpin 4.0.8
##JCAMPDX= 5.0
##DATATYPE= Parameter Values
##NPOINTS= 1	$$ modification sequence number
##ORIGIN= Bruker BioSpin GmbH
##OWNER= marcv
$$ 2023-04-20 13:40:47.824 +0200  marcv@DESKTOP-FKBB1OO
$$ C:/Users/marcv/OneDrive - Universitat Autònoma de Barcelona/Doctorat/Capítol 1 DTE's/NMR/DTE9/data/I-905-TBS/nmr/mvp I-905-TBS caract/1/pdata/1/assocs
$$ process C:\Bruker\TopSpin4.0.8\prog\mod\dataserver.exe
##$MULTDISP= <C:/Users/marcv/OneDrive - Universitat Autònoma de Barcelona/Doctorat/Capítol 1 DTE's/NMR/DTE9/data/I-905-TBS/nmr/mvp 1.16.1 I-905-TBS crude/5/pdata/1|C:/Users/marcv/OneDrive - Universitat Autònoma de Barcelona/Doctorat/Capítol 1 DTE's/NMR/DTE9/data/I-905/nmr/mvp 10.686.2 I-905 col fr1/1/pdata/1>
##END=
