# Supplementary material for: Amplified Light-Induced pKa Modulation with Diarylethene Photoswitches
Source: J Org Chem. 2024 Nov 30;89(24):17991–8002. doi: 10.1021/acs.joc.4c01606 (PMC11667731; doi:10.1021/acs.joc.4c01606)
Supplement: Supplementary file 2 — jo4c01606_si_002.zip [file jo4c01606_si_002.zip › FID for publication part 1/Characterization zip part 1/14/14 FNMR/audita.txt]

##TITLE= Audit trail, TOPSPIN		Version 1.3
##JCAMPDX= 5.01
##ORIGIN= Bruker BioSpin GmbH
##OWNER= sermnuab
$$ D:/data/jmarquet/nmr/mvp 6.309.2 I-1602 col fr1/1/audita.txt
##AUDIT TRAIL=  $$ (NUMBER, WHEN, WHO, WHERE, VERSION, WHAT)
(   1,<2018-11-06 17:22:26.507 +0100>,<sermnuab>,<CIE-52-50>,<TOPSPIN 1.3>,
      <created by zg
	started at 2018-11-06 17:21:48.272 +0100,
	POWCHK disabled, PULCHK disabled
       terminated by command 'halt'
       configuration hash MD5:
       A3 1B 09 89 DA B9 4F 64 EA 93 4F 7D 20 DF A4 5A
       data hash MD5: 32K
       FC 56 25 91 05 C7 3A B9 CC 93 8F AD CC 1F 7F 0E>)
##END=

$$ hash MD5
$$ DD A4 E9 40 BA 3C 2B 26 A6 30 B5 5D 35 D5 3F 86
