# Supplementary material for: Amplified Light-Induced pKa Modulation with Diarylethene Photoswitches
Source: J Org Chem. 2024 Nov 30;89(24):17991–8002. doi: 10.1021/acs.joc.4c01606 (PMC11667731; doi:10.1021/acs.joc.4c01606)
Supplement: Supplementary file 2 — jo4c01606_si_002.zip [file jo4c01606_si_002.zip › FID for publication part 1/Characterization zip part 1/14/14 FNMR/pdata/1/auditp.txt]

##TITLE= Audit trail, TOPSPIN		Version 1.3
##JCAMPDX= 5.01
##ORIGIN= Bruker BioSpin GmbH
##OWNER= sermnuab
$$ D:/data/jmarquet/nmr/mvp 6.309.2 I-1602 col fr1/1/pdata/1/auditp.txt
##AUDIT TRAIL=  $$ (NUMBER, WHEN, WHO, WHERE, VERSION, WHAT)
(   1,<2018-11-06 17:21:48.272 +0100>,<sermnuab>,<CIE-52-50>,<TOPSPIN 1.3>,
      <acquisition in progress>)
(   2,<2018-11-06 17:22:07.335 +0100>,<sermnuab>,<CIE-52-50>,<TOPSPIN 1.3>,
      <Start of raw data processing
       efp BC_mod = 2 LB = 2 FT_mod = 6 PKNL = 1 PHC0 = 54.18729 PHC1 = -102.9723 SI = 16K 
       data hash MD5: 16K
       C8 44 9C 0D 61 03 57 C5 45 3D 9D 08 0D CF 0C EB>)
##END=

$$ hash MD5
$$ E1 94 E6 DA F2 AA 90 75 48 04 DD 18 16 96 33 31
