# Supplementary material for: Amplified Light-Induced pKa Modulation with Diarylethene Photoswitches
Source: J Org Chem. 2024 Nov 30;89(24):17991–8002. doi: 10.1021/acs.joc.4c01606 (PMC11667731; doi:10.1021/acs.joc.4c01606)
Supplement: Supplementary file 2 — jo4c01606_si_002.zip [file jo4c01606_si_002.zip › FID for publication part 1/Characterization zip part 1/14/14 HNMR/audita.txt]

##TITLE= Audit trail, TOPSPIN		Version 1.3
##JCAMPDX= 5.01
##ORIGIN= Bruker BioSpin GmbH
##OWNER= sermnuab
$$ D:/data/jmarquet/nmr/mvp 6.309.2 I-1602 col fr1/2/audita.txt
##AUDIT TRAIL=  $$ (NUMBER, WHEN, WHO, WHERE, VERSION, WHAT)
(   1,<2018-11-06 17:23:20.726 +0100>,<sermnuab>,<CIE-52-50>,<TOPSPIN 1.3>,
      <created by zg
	started at 2018-11-06 17:22:48.585 +0100,
	POWCHK disabled, PULCHK disabled
       configuration hash MD5:
       A3 1B 09 89 DA B9 4F 64 EA 93 4F 7D 20 DF A4 5A
       data hash MD5: 16K
       FD 2E A0 7A 16 0D 42 84 CD 4C 8A F4 7B D5 12 ED>)
##END=

$$ hash MD5
$$ 36 E8 D0 2C C7 66 37 1A 6A FB CE 28 F1 9F E7 4F
