# Supplementary material for: Amplified Light-Induced pKa Modulation with Diarylethene Photoswitches
Source: J Org Chem. 2024 Nov 30;89(24):17991–8002. doi: 10.1021/acs.joc.4c01606 (PMC11667731; doi:10.1021/acs.joc.4c01606)
Supplement: Supplementary file 2 — jo4c01606_si_002.zip [file jo4c01606_si_002.zip › FID for publication part 1/Characterization zip part 1/14/14 HNMR/pdata/1/auditp.txt]

##TITLE= Audit trail, TOPSPIN		Version 1.3
##JCAMPDX= 5.01
##ORIGIN= Bruker BioSpin GmbH
##OWNER= sermnuab
$$ D:/data/jmarquet/nmr/mvp 6.309.2 I-1602 col fr1/2/pdata/1/auditp.txt
##AUDIT TRAIL=  $$ (NUMBER, WHEN, WHO, WHERE, VERSION, WHAT)
(   1,<2018-11-06 17:22:48.585 +0100>,<sermnuab>,<CIE-52-50>,<TOPSPIN 1.3>,
      <acquisition in progress>)
(   2,<2018-11-06 17:23:12.632 +0100>,<sermnuab>,<CIE-52-50>,<TOPSPIN 1.3>,
      <Start of raw data processing
       efp LB = 0.3 FT_mod = 6 PKNL = 1 PHC0 = 82.96991 PHC1 = -29.85123 SI = 32K 
       data hash MD5: 32K
       83 F1 57 C2 86 86 D3 9D 23 67 37 FA 45 DA 7D 7F>)
##END=

$$ hash MD5
$$ 3B 04 F6 5E 3E 7A 56 09 10 C5 7A A8 15 C5 07 3A
