# Supplementary material for: Amplified Light-Induced pKa Modulation with Diarylethene Photoswitches
Source: J Org Chem. 2024 Nov 30;89(24):17991–8002. doi: 10.1021/acs.joc.4c01606 (PMC11667731; doi:10.1021/acs.joc.4c01606)
Supplement: Supplementary file 2 — jo4c01606_si_002.zip [file jo4c01606_si_002.zip › FID for publication part 1/Characterization zip part 1/15/15 CNMR/audita.txt]

##TITLE= Audit trail, TOPSPIN		Version 1.3
##JCAMPDX= 5.01
##ORIGIN= Bruker BioSpin GmbH
##OWNER= sermnuab
$$ D:/data/jmarquet/nmr/mvp I-1603 caract/2/audita.txt
##AUDIT TRAIL=  $$ (NUMBER, WHEN, WHO, WHERE, VERSION, WHAT)
(   1,<2018-11-15 08:45:12.344 +0100>,<sermnuab>,<CIE-52-65>,<TOPSPIN 1.3>,
      <created by zg
	started at 2018-11-14 19:24:10.428 +0100,
	POWCHK disabled, PULCHK disabled
       terminated by command 'halt'
       configuration hash MD5:
       75 70 4F C3 96 6E B0 B3 88 A1 DA 0D 6B 27 0D DC
       data hash MD5: 32K
       BE D1 15 ED 86 11 31 02 15 22 14 10 BB C5 DC 9D>)
##END=

$$ hash MD5
$$ 4C 78 21 96 85 6C 72 8A A4 DC 72 44 1D 58 D9 C0
