# Supplementary material for: Amplified Light-Induced pKa Modulation with Diarylethene Photoswitches
Source: J Org Chem. 2024 Nov 30;89(24):17991–8002. doi: 10.1021/acs.joc.4c01606 (PMC11667731; doi:10.1021/acs.joc.4c01606)
Supplement: Supplementary file 2 — jo4c01606_si_002.zip [file jo4c01606_si_002.zip › FID for publication part 1/Characterization zip part 1/15/15 CNMR/pdata/1/auditp.txt]

##TITLE= Audit trail, TOPSPIN		Version 1.3
##JCAMPDX= 5.01
##ORIGIN= Bruker BioSpin GmbH
##OWNER= sermnuab
$$ D:/data/jmarquet/nmr/mvp I-1603 caract/2/pdata/1/auditp.txt
##AUDIT TRAIL=  $$ (NUMBER, WHEN, WHO, WHERE, VERSION, WHAT)
(   1,<2018-11-14 19:24:10.428 +0100>,<sermnuab>,<CIE-52-65>,<TOPSPIN 1.3>,
      <acquisition in progress>)
(   2,<2018-11-15 08:44:34.391 +0100>,<sermnuab>,<CIE-52-65>,<TOPSPIN 1.3>,
      <Start of raw data processing
       efp LB = 1 FT_mod = 6 PKNL = 1 PHC0 = 199.6481 PHC1 = 50.17765 SI = 64K 
       data hash MD5: 64K
       D0 33 C3 21 7D BE 7B 29 9B 96 70 92 13 C1 69 C6>)
##END=

$$ hash MD5
$$ F0 19 CB 8D A8 45 4F 7C F9 AF 8C D6 E7 5F C2 DD
