# Supplementary material for: Amplified Light-Induced pKa Modulation with Diarylethene Photoswitches
Source: J Org Chem. 2024 Nov 30;89(24):17991–8002. doi: 10.1021/acs.joc.4c01606 (PMC11667731; doi:10.1021/acs.joc.4c01606)
Supplement: Supplementary file 2 — jo4c01606_si_002.zip [file jo4c01606_si_002.zip › FID for publication part 1/Characterization zip part 1/15/15 FNMR/pdata/1/auditp.txt]

##TITLE= Audit trail, TOPSPIN		Version 1.3
##JCAMPDX= 5.01
##ORIGIN= Bruker BioSpin GmbH
##OWNER= sermnuab
$$ D:/data/jmarquet/nmr/mvp I-1603 fluor/1/pdata/1/auditp.txt
##AUDIT TRAIL=  $$ (NUMBER, WHEN, WHO, WHERE, VERSION, WHAT)
(   1,<2018-11-13 09:55:13.819 +0100>,<sermnuab>,<CIE-52-50>,<TOPSPIN 1.3>,
      <acquisition in progress>)
(   2,<2018-11-13 09:56:15.882 +0100>,<sermnuab>,<CIE-52-50>,<TOPSPIN 1.3>,
      <Start of raw data processing
       efp BC_mod = 2 LB = 2 FT_mod = 6 PKNL = 1 PHC0 = -7.050949 PHC1 = 53.2397 SI = 16K 
       data hash MD5: 16K
       B9 B9 77 D8 4A 91 A2 46 0E 07 6C 85 81 69 C4 EB>)
(   3,<2018-11-13 09:56:31.272 +0100>,<sermnuab>,<CIE-52-50>,<TOPSPIN 1.3>,
      <pk fgphup PHC0 = 34.98281 PHC1 = -166.575 
       data hash MD5: 16K
       C4 69 0B FB 34 6F C8 08 9A 10 06 F0 E0 9F 1C 65>)
##END=

$$ hash MD5
$$ 16 0F A3 7C 6B A0 23 78 57 CD C7 A2 8C EB 67 C0
