# Supplementary material for: Amplified Light-Induced pKa Modulation with Diarylethene Photoswitches
Source: J Org Chem. 2024 Nov 30;89(24):17991–8002. doi: 10.1021/acs.joc.4c01606 (PMC11667731; doi:10.1021/acs.joc.4c01606)
Supplement: Supplementary file 2 — jo4c01606_si_002.zip [file jo4c01606_si_002.zip › FID for publication part 1/Characterization zip part 1/15/15 FNMR/pdata/1/integrals.txt]

   Current data set:
   NAME =	mvp I-1603 fluor	EXPNO =	1	PROCNO = 1
   USER =	jmarquet	DU    =	D:

   Number   Integrated Region     Integral
     1   -109.550   -111.472         1.00000
     2   -131.545   -133.040         0.39515
