# Supplementary material for: Amplified Light-Induced pKa Modulation with Diarylethene Photoswitches
Source: J Org Chem. 2024 Nov 30;89(24):17991–8002. doi: 10.1021/acs.joc.4c01606 (PMC11667731; doi:10.1021/acs.joc.4c01606)
Supplement: Supplementary file 2 — jo4c01606_si_002.zip [file jo4c01606_si_002.zip › FID for publication part 1/Characterization zip part 1/15/15 FNMR/pdata/1/intrng]

A 1.0 #regions in PPM
# low field   high field  bias        slope
  -109.54961143273604  -111.4715344403279  -0.0  -0.0  # for region 1
  -131.54495251962067  -133.03978152552543  -0.0  -0.0  # for region 2
