# Supplementary material for: Amplified Light-Induced pKa Modulation with Diarylethene Photoswitches
Source: J Org Chem. 2024 Nov 30;89(24):17991–8002. doi: 10.1021/acs.joc.4c01606 (PMC11667731; doi:10.1021/acs.joc.4c01606)
Supplement: Supplementary file 2 — jo4c01606_si_002.zip [file jo4c01606_si_002.zip › FID for publication part 1/Characterization zip part 1/15/15 FNMR/pdata/1/title]

- ACCEPTANCE - System: AVANCE1B250   OrderNo.: PH000799    Customer: uab bellaterra   Technician: Eckernkemper  
P/N Console: H02128/0830   Shim system: BOSSI 
Probe: 5 mm QNP 1H/13C/31P/19F -none-D Z-GRD Z8490/0010    Sample depth: 20 mm   Gas: Air 
Sensitivity test for 19F;  Sample: 0,05% TFT in CDCl3  (P/N: Z10234)

Sino= 187:1  ( signal= -61 - -65 ppm   noise= -61.12 - -62.12 ppm [1 ppm]   noise range= 4.5 ppm )
P1= 4.2usec   PL1= -6dB   
