# Supplementary material for: Amplified Light-Induced pKa Modulation with Diarylethene Photoswitches
Source: J Org Chem. 2024 Nov 30;89(24):17991–8002. doi: 10.1021/acs.joc.4c01606 (PMC11667731; doi:10.1021/acs.joc.4c01606)
Supplement: Supplementary file 2 — jo4c01606_si_002.zip [file jo4c01606_si_002.zip › FID for publication part 1/Characterization zip part 1/15/15 HNMR/audita.txt]

##TITLE= Audit trail, TopSpin 3.5 pl 6
##JCAMPDX= 5.01
##ORIGIN= Bruker BioSpin GmbH
##OWNER= sermnuab
$$ /home/sermnuab/data/jmarquet/nmr/mvp I-1603 caract./6/audita.txt
##AUDIT TRAIL=  $$ (NUMBER, WHEN, WHO, WHERE, PROCESS, VERSION, WHAT)
(   1,<2018-11-12 16:30:27.778 +0100>,<sermnuab>,<cie-55-31>,<go4>,<TopSpin 3.5.6>,
      <created by zg
	started at 2018-11-12 16:29:49.566 +0100,
	POWCHK enabled, PULCHK disabled,
       configuration hash MD5:
       78 76 BC 85 38 42 1C 4C 24 65 57 5A 97 7F 4A 29
       data hash MD5: 32K
       E2 0F 56 42 F6 51 04 60 94 35 55 3F 3C AE CA 0F>)
##END=

$$ hash MD5
$$ 40 6E 37 5A A4 EA B0 72 93 45 CF 52 8D 92 73 EA
