# Supplementary material for: Amplified Light-Induced pKa Modulation with Diarylethene Photoswitches
Source: J Org Chem. 2024 Nov 30;89(24):17991–8002. doi: 10.1021/acs.joc.4c01606 (PMC11667731; doi:10.1021/acs.joc.4c01606)
Supplement: Supplementary file 2 — jo4c01606_si_002.zip [file jo4c01606_si_002.zip › FID for publication part 1/Characterization zip part 1/15/15 HNMR/pdata/1/auditp.txt]

##TITLE= Audit trail, TopSpin 3.5 pl 6
##JCAMPDX= 5.01
##ORIGIN= Bruker BioSpin GmbH
##OWNER= sermnuab
$$ /home/sermnuab/data/jmarquet/nmr/mvp I-1603 caract./6/pdata/1/auditp.txt
##AUDIT TRAIL=  $$ (NUMBER, WHEN, WHO, WHERE, PROCESS, VERSION, WHAT)
(   1,<2018-11-12 16:30:27.778 +0100>,<sermnuab>,<cie-55-31>,<go4>,<TopSpin 3.5.6>,
      <created by zg
	started at 2018-11-12 16:29:49.566 +0100,
	POWCHK enabled, PULCHK disabled,
       configuration hash MD5:
       78 76 BC 85 38 42 1C 4C 24 65 57 5A 97 7F 4A 29
       data hash MD5: 32K
       E2 0F 56 42 F6 51 04 60 94 35 55 3F 3C AE CA 0F>)
(   2,<2018-11-12 16:30:29.562 +0100>,<sermnuab>,<cie-55-31>,<proc1d>,<TopSpin 3.5.6>,
      <Start of raw data processing
       ft FT_mod = 6 PKNL = 1 SI = 32K 
       data hash MD5: 32K
       12 BA 3A E4 8F 5C A5 2A FE 5A 58 A2 B6 88 DB 29>)
(   3,<2018-11-12 16:30:30.954 +0100>,<sermnuab>,<cie-55-31>,<proc1d>,<TopSpin 3.5.6>,
      <apk 
       data hash MD5: 32K
       62 4D 16 D1 04 8F 6C 6C 60 90 DE 93 8B 88 C8 FC>)
##END=

$$ hash MD5
$$ 47 E7 BA 37 DC 91 C5 0C 26 01 35 E2 16 46 62 9E
