# Supplementary material for: Amplified Light-Induced pKa Modulation with Diarylethene Photoswitches
Source: J Org Chem. 2024 Nov 30;89(24):17991–8002. doi: 10.1021/acs.joc.4c01606 (PMC11667731; doi:10.1021/acs.joc.4c01606)
Supplement: Supplementary file 2 — jo4c01606_si_002.zip [file jo4c01606_si_002.zip › FID for publication part 1/Characterization zip part 1/15/15 HNMR/shimvalues]

# Mon Nov 12 16:29:56 2018
#$$PROBEIDENTIFIER=Z104450_0188
#$$PROBENAME=PA BBO 400S1 BBF-H-D-05 Z
#$$SHIMID=313232
#
# Active Shim Gradients
#
Z           		5154            
Z2          		369             
Z3          		-2539           
Z4          		4981            
Z5          		1829            
Z6          		0               
X           		-2451           
XZ          		5284            
XZ2         		3878            
XZ3         		-490            
Y           		1006            
YZ          		-3239           
YZ2         		4225            
YZ3         		1596            
XY          		-5225           
XYZ         		219             
(X2-Y2)     		4110            
(X2-Y2)Z    		-2598           
X3          		-2902           
Y3          		-3739           
#
# Lock Parameter
#
FIELD		8805.913
LOCKPHASE		210.000 
LOCKPOWER		-30.000 
LOCKGAIN		151.300 
LOCKDC		-59.300 
LOCKSHIFT		7.240   
LOOPGAIN		-12.000 
LOOPTIME		0.400   
LOOPFILTER		100.000 
#
IEEE64_VERSION_CODE 1
#
# Shim currents 
#
SHIM_SETTING [1 ]  2499.87233483   
SHIM_SETTING [2 ]  182.63621463    
SHIM_SETTING [3 ]  -1335.72686186  
SHIM_SETTING [4 ]  2619.97872287   
SHIM_SETTING [5 ]  961.88754113    
SHIM_SETTING [6 ]  -1289.22600000  
SHIM_SETTING [7 ]  2779.38400000   
SHIM_SETTING [8 ]  2039.72200000   
SHIM_SETTING [9 ]  2161.69700000   
SHIM_SETTING [10]  -2748.35000000  
SHIM_SETTING [11]  529.15600000    
SHIM_SETTING [12]  -1703.71400000  
SHIM_SETTING [13]  2222.15700000   
SHIM_SETTING [14]  839.71900000    
SHIM_SETTING [15]  0.00000000      
SHIM_SETTING [16]  -1366.39200000  
SHIM_SETTING [17]  -257.52000000   
SHIM_SETTING [18]  115.28100000    
SHIM_SETTING [19]  -1526.58800000  
SHIM_SETTING [20]  -1966.49800000  
