# Supplementary material for: Amplified Light-Induced pKa Modulation with Diarylethene Photoswitches
Source: J Org Chem. 2024 Nov 30;89(24):17991–8002. doi: 10.1021/acs.joc.4c01606 (PMC11667731; doi:10.1021/acs.joc.4c01606)
Supplement: Supplementary file 2 — jo4c01606_si_002.zip [file jo4c01606_si_002.zip › FID for publication part 1/Characterization zip part 1/16/16 HNMR/adcInfo_TRX2.xml]

 <TRX channel="2">
	<summary>Optimal performance achieved</summary>
	<maxAdcModulation>
		<utcDate>17-16:48:08.657</utcDate>
		<adcModulationPercent>29</adcModulationPercent>
		<numScan>2</numScan>
		<numExp>0</numExp>
	</maxAdcModulation>
	<minAdcModulation>
		<utcDate>17-16:48:04.153</utcDate>
		<adcModulationPercent>26</adcModulationPercent>
		<numScan>1</numScan>
		<numExp>0</numExp>
	</minAdcModulation>
	<adcOverflow>no</adcOverflow>
</TRX>
