# Supplementary material for: Amplified Light-Induced pKa Modulation with Diarylethene Photoswitches
Source: J Org Chem. 2024 Nov 30;89(24):17991–8002. doi: 10.1021/acs.joc.4c01606 (PMC11667731; doi:10.1021/acs.joc.4c01606)
Supplement: Supplementary file 2 — jo4c01606_si_002.zip [file jo4c01606_si_002.zip › FID for publication part 1/Characterization zip part 1/16/16 HNMR/audita.txt]

##TITLE= Audit trail, TopSpin 4.1.1
##JCAMPDX= 5.01
##ORIGIN= Bruker BioSpin GmbH
##OWNER= root
$$ /root/.topspin-BladeEpu/local_acqu/ama 4.137.2 columna/2/audita.txt
##AUDIT TRAIL=  $$ (NUMBER, WHEN, WHO, WHERE, PROCESS, VERSION, WHAT)
(   1,<2022-02-17 16:47:50.195 +0000>,<sermnuab>,<sermn018>,<go4>,<TopSpin 4.1.1>,
      <acquisition in progress>)
$$ /opt/nmrdata/jhernando/ama 4.137.2 columna/2/audita.txt
(   2,<2022-02-17 16:49:52.355 +0000>,<sermnuab>,<sermn018>,<go4>,<TopSpin 4.1.1>,
      <created by zg on 'Avance' (sermn018) by user 'sermnuab'
       on data set with UUID '57aa0910-9011-11ec-88f1-0030d6270c92'
       started at 2022-02-17 16:47:50.204 +0000, POWCHK enabled, PULCHK disabled,
       terminated by command 'halt' at 2022-02-17 16:49:52.354 +0000
       configuration hash MD5:
       9A 69 CC DD 3A 47 BC C0 CD BA 67 C2 85 AA F6 B2
       double data hash MD5: 32K
       90 20 DE B5 DB 26 66 16 3F EC 14 09 CA 35 27 C7>)
##END=

$$ hash MD5
$$ 49 F0 5D E5 0E 42 C3 7B 8F 25 E5 06 37 16 9E 76
