# Supplementary material for: Amplified Light-Induced pKa Modulation with Diarylethene Photoswitches
Source: J Org Chem. 2024 Nov 30;89(24):17991–8002. doi: 10.1021/acs.joc.4c01606 (PMC11667731; doi:10.1021/acs.joc.4c01606)
Supplement: Supplementary file 2 — jo4c01606_si_002.zip [file jo4c01606_si_002.zip › FID for publication part 1/Characterization zip part 1/16/16 HNMR/pdata/1/auditp.txt]

##TITLE= Audit trail, TopSpin 4.1.1
##JCAMPDX= 5.01
##ORIGIN= Bruker BioSpin GmbH
##OWNER= sermnuab
$$ /opt/nmrdata/jhernando/ama 4.137.2 columna/2/pdata/1/auditp.txt
##AUDIT TRAIL=  $$ (NUMBER, WHEN, WHO, WHERE, PROCESS, VERSION, WHAT)
(   1,<2022-02-17 16:47:50.195 +0000>,<sermnuab>,<sermn018>,<go4>,<TopSpin 4.1.1>,
      <acquisition in progress>)
(   2,<2022-02-17 17:47:47.320 +0100>,<sermnuab>,<sermn018.sermn.net>,<proc1d>,<TopSpin 4.1.1>,
      <Start of raw data processing
       ft FT_mod = 6 PKNL = 1 SI = 64K 
       data hash MD5: 64K
       39 82 38 BC CF 13 2D B5 29 DF 5A 3F 88 90 BB 5E>)
(   3,<2022-02-17 17:47:47.666 +0100>,<sermnuab>,<sermn018.sermn.net>,<proc1d>,<TopSpin 4.1.1>,
      <apk 
       data hash MD5: 64K
       B5 34 6D CC 1B EF 96 37 D5 E0 25 AD 5D C0 09 AA>)
(   4,<2022-02-17 17:47:49.165 +0100>,<sermnuab>,<sermn018.sermn.net>,<proc1d>,<TopSpin 4.1.1>,
      <Start of raw data processing
       ft FT_mod = 6 PKNL = 1 SI = 64K 
       data hash MD5: 64K
       39 82 38 BC CF 13 2D B5 29 DF 5A 3F 88 90 BB 5E>)
(   5,<2022-02-17 17:47:49.690 +0100>,<sermnuab>,<sermn018.sermn.net>,<proc1d>,<TopSpin 4.1.1>,
      <apk 
       data hash MD5: 64K
       B5 34 6D CC 1B EF 96 37 D5 E0 25 AD 5D C0 09 AA>)
$$ C:/Users/arnau/OneDrive - Universitat Aut�noma de Barcelona/PhD/NMR/2022/ama 4.137.2 columna/2/pdata/1/auditp.txt
(   6,<2022-02-17 18:52:46.714 +0100>,<arnau>,<DESKTOP-6RPHP0V>,<dataserver>,<TopSpin 4.1.1>,
      <INTEGRAL DEFINE [7.373;7.310]
       data hash MD5: 64K
       B5 34 6D CC 1B EF 96 37 D5 E0 25 AD 5D C0 09 AA>)
(   7,<2022-02-17 18:52:46.734 +0100>,<arnau>,<DESKTOP-6RPHP0V>,<dataserver>,<TopSpin 4.1.1>,
      <INTEGRAL DEFINE [6.771;6.707]
       data hash MD5: 64K
       B5 34 6D CC 1B EF 96 37 D5 E0 25 AD 5D C0 09 AA>)
(   8,<2022-02-17 18:52:46.746 +0100>,<arnau>,<DESKTOP-6RPHP0V>,<dataserver>,<TopSpin 4.1.1>,
      <INTEGRAL DEFINE [1.012;0.976]
       data hash MD5: 64K
       B5 34 6D CC 1B EF 96 37 D5 E0 25 AD 5D C0 09 AA>)
(   9,<2022-02-17 18:52:46.746 +0100>,<arnau>,<DESKTOP-6RPHP0V>,<dataserver>,<TopSpin 4.1.1>,
      <INTEGRAL DEFINE [0.223;0.194]
       data hash MD5: 64K
       B5 34 6D CC 1B EF 96 37 D5 E0 25 AD 5D C0 09 AA>)
(  10,<2022-02-17 18:52:46.746 +0100>,<arnau>,<DESKTOP-6RPHP0V>,<dataserver>,<TopSpin 4.1.1>,
      <INTEGRAL DELETE [0.223;0.194]
       data hash MD5: 64K
       B5 34 6D CC 1B EF 96 37 D5 E0 25 AD 5D C0 09 AA>)
(  11,<2022-02-17 18:52:46.761 +0100>,<arnau>,<DESKTOP-6RPHP0V>,<dataserver>,<TopSpin 4.1.1>,
      <INTEGRAL DEFINE [0.223;0.190]
       data hash MD5: 64K
       B5 34 6D CC 1B EF 96 37 D5 E0 25 AD 5D C0 09 AA>)
(  12,<2022-02-17 18:52:46.761 +0100>,<arnau>,<DESKTOP-6RPHP0V>,<dataserver>,<TopSpin 4.1.1>,
      <INTEGRAL DELETE [1.012;0.976]
       data hash MD5: 64K
       B5 34 6D CC 1B EF 96 37 D5 E0 25 AD 5D C0 09 AA>)
(  13,<2022-02-17 18:52:46.777 +0100>,<arnau>,<DESKTOP-6RPHP0V>,<dataserver>,<TopSpin 4.1.1>,
      <INTEGRAL DEFINE [1.011;0.982]
       data hash MD5: 64K
       B5 34 6D CC 1B EF 96 37 D5 E0 25 AD 5D C0 09 AA>)
(  14,<2023-07-25 18:18:53.817 +0200>,<arnau>,<DESKTOP-6RPHP0V>,<dataserver>,<TopSpin 4.1.1>,
      <Spectrum calibrated, SF was set. Old value: 300.160000 New value: 300.160007. Peak list modified: Yes
       data hash MD5: 64K
       B5 34 6D CC 1B EF 96 37 D5 E0 25 AD 5D C0 09 AA>)
(  15,<2023-07-25 18:18:53.833 +0200>,<arnau>,<DESKTOP-6RPHP0V>,<dataserver>,<TopSpin 4.1.1>,
      <Spectrum calibrated, OFFSET was set. Old value: 12.557440 New value: 12.534176. Peak list modified: Yes
       data hash MD5: 64K
       B5 34 6D CC 1B EF 96 37 D5 E0 25 AD 5D C0 09 AA>)
(  16,<2023-07-25 18:19:32.391 +0200>,<arnau>,<DESKTOP-6RPHP0V>,<dataserver>,<TopSpin 4.1.1>,
      <INTEGRAL DELETE [7.373;7.310]
       data hash MD5: 64K
       B5 34 6D CC 1B EF 96 37 D5 E0 25 AD 5D C0 09 AA>)
(  17,<2023-07-25 18:19:32.406 +0200>,<arnau>,<DESKTOP-6RPHP0V>,<dataserver>,<TopSpin 4.1.1>,
      <INTEGRAL DELETE [6.771;6.707]
       data hash MD5: 64K
       B5 34 6D CC 1B EF 96 37 D5 E0 25 AD 5D C0 09 AA>)
(  18,<2023-07-25 18:19:32.406 +0200>,<arnau>,<DESKTOP-6RPHP0V>,<dataserver>,<TopSpin 4.1.1>,
      <INTEGRAL DELETE [1.011;0.982]
       data hash MD5: 64K
       B5 34 6D CC 1B EF 96 37 D5 E0 25 AD 5D C0 09 AA>)
(  19,<2023-07-25 18:19:32.422 +0200>,<arnau>,<DESKTOP-6RPHP0V>,<dataserver>,<TopSpin 4.1.1>,
      <INTEGRAL DELETE [0.223;0.190]
       data hash MD5: 64K
       B5 34 6D CC 1B EF 96 37 D5 E0 25 AD 5D C0 09 AA>)
(  20,<2023-07-25 18:19:32.437 +0200>,<arnau>,<DESKTOP-6RPHP0V>,<dataserver>,<TopSpin 4.1.1>,
      <INTEGRAL DEFINE [7.348;7.288]
       data hash MD5: 64K
       B5 34 6D CC 1B EF 96 37 D5 E0 25 AD 5D C0 09 AA>)
(  21,<2023-07-25 18:19:32.437 +0200>,<arnau>,<DESKTOP-6RPHP0V>,<dataserver>,<TopSpin 4.1.1>,
      <INTEGRAL DEFINE [6.744;6.685]
       data hash MD5: 64K
       B5 34 6D CC 1B EF 96 37 D5 E0 25 AD 5D C0 09 AA>)
(  22,<2023-07-25 18:19:32.453 +0200>,<arnau>,<DESKTOP-6RPHP0V>,<dataserver>,<TopSpin 4.1.1>,
      <INTEGRAL DEFINE [0.988;0.958]
       data hash MD5: 64K
       B5 34 6D CC 1B EF 96 37 D5 E0 25 AD 5D C0 09 AA>)
(  23,<2023-07-25 18:19:32.469 +0200>,<arnau>,<DESKTOP-6RPHP0V>,<dataserver>,<TopSpin 4.1.1>,
      <INTEGRAL DEFINE [0.199;0.167]
       data hash MD5: 64K
       B5 34 6D CC 1B EF 96 37 D5 E0 25 AD 5D C0 09 AA>)
##END=

$$ hash MD5
$$ 38 E5 AE F3 86 E8 45 02 1A D6 CE 6A A9 53 CB 26
