# Supplementary material for: Amplified Light-Induced pKa Modulation with Diarylethene Photoswitches
Source: J Org Chem. 2024 Nov 30;89(24):17991–8002. doi: 10.1021/acs.joc.4c01606 (PMC11667731; doi:10.1021/acs.joc.4c01606)
Supplement: Supplementary file 2 — jo4c01606_si_002.zip [file jo4c01606_si_002.zip › FID for publication part 1/Characterization zip part 1/16/16 HNMR/pdata/1/integrals.txt]

   Current data set:
   NAME =	ama 4.137.2 columna	EXPNO =	2	PROCNO = 1
   DU   =	C:/Users/arnau/OneDrive - Universitat Aut�noma de Barcelona/PhD/NMR/2022

   Number   Integrated Region     Integral
     1      7.348      7.288         2.00000
     2      6.744      6.685         2.00541
     3      0.988      0.958         9.26231
     4      0.199      0.167         6.06509
