# Supplementary material for: Amplified Light-Induced pKa Modulation with Diarylethene Photoswitches
Source: J Org Chem. 2024 Nov 30;89(24):17991–8002. doi: 10.1021/acs.joc.4c01606 (PMC11667731; doi:10.1021/acs.joc.4c01606)
Supplement: Supplementary file 2 — jo4c01606_si_002.zip [file jo4c01606_si_002.zip › FID for publication part 1/Characterization zip part 1/16/16 HNMR/pdata/1/intrng]

A 1.0 #regions in PPM
# low field   high field  bias        slope
  7.347605150912451  7.287943147813225  -0.0  -0.0  # for region 1
  6.743642104154127  6.684897978025657  -0.0  -0.0  # for region 2
  0.9881601216610374  0.9577390563445086  -0.0  -0.0  # for region 3
  0.19931042793587803  0.1667913581147611  -0.0  -0.0  # for region 4
