# Supplementary material for: Amplified Light-Induced pKa Modulation with Diarylethene Photoswitches
Source: J Org Chem. 2024 Nov 30;89(24):17991–8002. doi: 10.1021/acs.joc.4c01606 (PMC11667731; doi:10.1021/acs.joc.4c01606)
Supplement: Supplementary file 2 — jo4c01606_si_002.zip [file jo4c01606_si_002.zip › FID for publication part 1/Characterization zip part 1/16/16 HNMR/pdata/1/mol2ppm.txt]

# 2024-05-03 12:43:19 +0200 arnau@DESKTOP-6RPHP0V
# TOPSPIN Molecule to PPM ranges correlations
# C:/Users/arnau/OneDrive - Universitat Aut�noma de Barcelona/PhD/NMR/2022/ama 4.137.2 columna/2/pdata/1
# Start [PPM]     End [PPM]     Atom Numbers
