# Supplementary material for: Amplified Light-Induced pKa Modulation with Diarylethene Photoswitches
Source: J Org Chem. 2024 Nov 30;89(24):17991–8002. doi: 10.1021/acs.joc.4c01606 (PMC11667731; doi:10.1021/acs.joc.4c01606)
Supplement: Supplementary file 2 — jo4c01606_si_002.zip [file jo4c01606_si_002.zip › FID for publication part 1/Characterization zip part 1/16/16 HNMR/pdata/1/multiplet.txt]

# 2024-05-03 12:43:19 +0200 arnau@DESKTOP-6RPHP0V
# TOPSPIN Multiplet Table
# C:/Users/arnau/OneDrive - Universitat Aut�noma de Barcelona/PhD/NMR/2022/ama 4.137.2 columna/2/pdata/1

1D TopSPIN Multiplet Table

----------------------------------------------------------------------
Number    Shift [ppm]    J [Hz]    M         Connection     Identifier
----------------------------------------------------------------------
     1         7.3165    8.8847    2             J(1,0)               
     2         6.7135    8.8847    2             J(2,0)               
     3         0.9722    0.0000    1             J(3,0)               
     4         0.1833    0.0000    1             J(4,0)               
----------------------------------------------------------------------


1D TopSPIN Multiplet Lines Table

--------------------------
Number      Position [ppm]
--------------------------
     1              7.3313
     2              7.3017
     3              6.7283
     4              6.6987
     5              0.9722
     6              0.1833
--------------------------
