# Supplementary material for: Amplified Light-Induced pKa Modulation with Diarylethene Photoswitches
Source: J Org Chem. 2024 Nov 30;89(24):17991–8002. doi: 10.1021/acs.joc.4c01606 (PMC11667731; doi:10.1021/acs.joc.4c01606)
Supplement: Supplementary file 2 — jo4c01606_si_002.zip [file jo4c01606_si_002.zip › FID for publication part 1/Characterization zip part 1/16/16 HNMR/pdata/1/multipletHZ.txt]

# 2024-05-03 12:43:19 +0200 arnau@DESKTOP-6RPHP0V
# TOPSPIN Multiplet Table
# C:/Users/arnau/OneDrive - Universitat Aut�noma de Barcelona/PhD/NMR/2022/ama 4.137.2 columna/2/pdata/1

1D TopSPIN Multiplet Table

----------------------------------------------------------------------
Number     Shift [Hz]    J [Hz]    M         Connection     Identifier
----------------------------------------------------------------------
     1      2196.1207    8.8847    2             J(1,0)               
     2      2015.1242    8.8847    2             J(2,0)               
     3       291.8054    0.0000    1             J(3,0)               
     4        55.0283    0.0000    1             J(4,0)               
----------------------------------------------------------------------


1D TopSPIN Multiplet Lines Table

--------------------------
Number       Position [Hz]
--------------------------
     1           2200.5631
     2           2191.6783
     3           2019.5666
     4           2010.6818
     5            291.8054
     6             55.0283
--------------------------
