# Supplementary material for: Amplified Light-Induced pKa Modulation with Diarylethene Photoswitches
Source: J Org Chem. 2024 Nov 30;89(24):17991–8002. doi: 10.1021/acs.joc.4c01606 (PMC11667731; doi:10.1021/acs.joc.4c01606)
Supplement: Supplementary file 2 — jo4c01606_si_002.zip [file jo4c01606_si_002.zip › FID for publication part 1/Characterization zip part 1/16/16 HNMR/pdata/1/peaklist.xml]

<?xml version="1.0" encoding="UTF-8"?>
<PeakList modified="2024-05-03T12:29:13">
  <PeakList1D>
    <PeakList1DHeader creator="arnau" date="2024-05-03T12:29:13" expNo="2" name="ama 4.137.2 columna" owner="" procNo="1" source="C:/Users/arnau/OneDrive - Universitat Autònoma de Barcelona/PhD/NMR/2022">
      <PeakPickDetails>F1=7.334980ppm, F2=7.328547ppm, MI=0.89cm, MAXI=2.08cm, PC=1.000
      </PeakPickDetails>
    </PeakList1DHeader>
    <Peak1D F1="7.331319" intensity="1.134877" type="0"/>
  </PeakList1D>
  <PeakList1D>
    <PeakList1DHeader creator="arnau" date="2024-05-03T12:29:13" expNo="2" name="ama 4.137.2 columna" owner="" procNo="1" source="C:/Users/arnau/OneDrive - Universitat Autònoma de Barcelona/PhD/NMR/2022">
      <PeakPickDetails>F1=7.304989ppm, F2=7.298643ppm, MI=0.97cm, MAXI=1.40cm, PC=1.000
      </PeakPickDetails>
    </PeakList1DHeader>
    <Peak1D F1="7.301689" intensity="1.193559" type="0"/>
  </PeakList1D>
  <PeakList1D>
    <PeakList1DHeader creator="arnau" date="2024-05-03T12:29:13" expNo="2" name="ama 4.137.2 columna" owner="" procNo="1" source="C:/Users/arnau/OneDrive - Universitat Autònoma de Barcelona/PhD/NMR/2022">
      <PeakPickDetails>F1=6.967038ppm, F2=6.279707ppm, MI=0.60cm, MAXI=4.35cm, PC=1.000
      </PeakPickDetails>
    </PeakList1DHeader>
    <Peak1D F1="6.728343" intensity="1.258012" type="0"/>
    <Peak1D F1="6.698743" intensity="1.080437" type="0"/>
  </PeakList1D>
  <PeakList1D>
    <PeakList1DHeader creator="arnau" date="2024-05-03T12:29:13" expNo="2" name="ama 4.137.2 columna" owner="" procNo="1" source="C:/Users/arnau/OneDrive - Universitat Autònoma de Barcelona/PhD/NMR/2022">
      <PeakPickDetails>F1=1.145552ppm, F2=0.541534ppm, MI=12.94cm, MAXI=16.00cm, PC=1.000
      </PeakPickDetails>
    </PeakList1DHeader>
    <Peak1D F1="0.972166" intensity="15.0" type="0"/>
  </PeakList1D>
  <PeakList1D>
    <PeakList1DHeader creator="arnau" date="2024-05-03T12:29:13" expNo="2" name="ama 4.137.2 columna" owner="" procNo="1" source="C:/Users/arnau/OneDrive - Universitat Autònoma de Barcelona/PhD/NMR/2022">
      <PeakPickDetails>F1=0.458221ppm, F2=-0.260353ppm, MI=9.01cm, MAXI=11.79cm, PC=1.000
      </PeakPickDetails>
    </PeakList1DHeader>
    <Peak1D F1="0.18333" intensity="10.85866" type="0"/>
  </PeakList1D>
</PeakList>
