# Supplementary material for: Amplified Light-Induced pKa Modulation with Diarylethene Photoswitches
Source: J Org Chem. 2024 Nov 30;89(24):17991–8002. doi: 10.1021/acs.joc.4c01606 (PMC11667731; doi:10.1021/acs.joc.4c01606)
Supplement: Supplementary file 2 — jo4c01606_si_002.zip [file jo4c01606_si_002.zip › FID for publication part 1/Characterization zip part 1/16/16 HNMR/pdata/1/peakrng]

P    #regions in PPM
# 2024-05-03 12:29:21 +0200  arnau@DESKTOP-6RPHP0V
# low field   high field   mi   maxi
  7.3349802573335525  7.328547284224579  0.888  2.081  # for region 1
  7.304988693514693  7.2986426524747605  0.971  1.404  # for region 2
  6.967038175909126  6.279707055415849  0.599  4.352  # for region 3
  1.145551867488795  0.5415336100856122  12.944  16.000  # for region 4
  0.458220746995518  -0.2603526971565443  9.014  11.789  # for region 5
