# Supplementary material for: Amplified Light-Induced pKa Modulation with Diarylethene Photoswitches
Source: J Org Chem. 2024 Nov 30;89(24):17991–8002. doi: 10.1021/acs.joc.4c01606 (PMC11667731; doi:10.1021/acs.joc.4c01606)
Supplement: Supplementary file 3 — jo4c01606_si_003.zip [file jo4c01606_si_003.zip]

Archive with 629 entries (561 files):
- FID for publication part 2/Characterization zip part 2/
- FID for publication part 2/Characterization zip part 2/DAE6o/
- FID for publication part 2/Characterization zip part 2/DAE6o/DAE6o CNMR/
- FID for publication part 2/Characterization zip part 2/DAE6o/DAE6o CNMR/acqu
- FID for publication part 2/Characterization zip part 2/DAE6o/DAE6o CNMR/acqus
- FID for publication part 2/Characterization zip part 2/DAE6o/DAE6o CNMR/audita.txt
- FID for publication part 2/Characterization zip part 2/DAE6o/DAE6o CNMR/cpdprg2
- FID for publication part 2/Characterization zip part 2/DAE6o/DAE6o CNMR/fid
- FID for publication part 2/Characterization zip part 2/DAE6o/DAE6o CNMR/format.temp
- FID for publication part 2/Characterization zip part 2/DAE6o/DAE6o CNMR/fq1list
- FID for publication part 2/Characterization zip part 2/DAE6o/DAE6o CNMR/pdata/
- FID for publication part 2/Characterization zip part 2/DAE6o/DAE6o CNMR/pdata/1/
- FID for publication part 2/Characterization zip part 2/DAE6o/DAE6o CNMR/pdata/1/1i
- FID for publication part 2/Characterization zip part 2/DAE6o/DAE6o CNMR/pdata/1/1r
- FID for publication part 2/Characterization zip part 2/DAE6o/DAE6o CNMR/pdata/1/auditp.txt
- FID for publication part 2/Characterization zip part 2/DAE6o/DAE6o CNMR/pdata/1/intrng
- FID for publication part 2/Characterization zip part 2/DAE6o/DAE6o CNMR/pdata/1/outd
- FID for publication part 2/Characterization zip part 2/DAE6o/DAE6o CNMR/pdata/1/proc
- FID for publication part 2/Characterization zip part 2/DAE6o/DAE6o CNMR/pdata/1/procs
- FID for publication part 2/Characterization zip part 2/DAE6o/DAE6o CNMR/pdata/1/thumb.png
- FID for publication part 2/Characterization zip part 2/DAE6o/DAE6o CNMR/pdata/1/title
- FID for publication part 2/Characterization zip part 2/DAE6o/DAE6o CNMR/precom.output
- FID for publication part 2/Characterization zip part 2/DAE6o/DAE6o CNMR/pulseprogram
- FID for publication part 2/Characterization zip part 2/DAE6o/DAE6o CNMR/scon2
- FID for publication part 2/Characterization zip part 2/DAE6o/DAE6o CNMR/shimvalues
- FID for publication part 2/Characterization zip part 2/DAE6o/DAE6o CNMR/specpar
- FID for publication part 2/Characterization zip part 2/DAE6o/DAE6o CNMR/stanprogram455
- FID for publication part 2/Characterization zip part 2/DAE6o/DAE6o CNMR/uxnmr.info
- FID for publication part 2/Characterization zip part 2/DAE6o/DAE6o CNMR/uxnmr.par
- FID for publication part 2/Characterization zip part 2/DAE6o/DAE6o COSY/
- FID for publication part 2/Characterization zip part 2/DAE6o/DAE6o COSY/acqu
- FID for publication part 2/Characterization zip part 2/DAE6o/DAE6o COSY/acqu2
- FID for publication part 2/Characterization zip part 2/DAE6o/DAE6o COSY/acqu2s
- FID for publication part 2/Characterization zip part 2/DAE6o/DAE6o COSY/acqus
- FID for publication part 2/Characterization zip part 2/DAE6o/DAE6o COSY/audita.txt
- FID for publication part 2/Characterization zip part 2/DAE6o/DAE6o COSY/EA
- FID for publication part 2/Characterization zip part 2/DAE6o/DAE6o COSY/format.temp
- FID for publication part 2/Characterization zip part 2/DAE6o/DAE6o COSY/fq1list
- FID for publication part 2/Characterization zip part 2/DAE6o/DAE6o COSY/gpnam1
- FID for publication part 2/Characterization zip part 2/DAE6o/DAE6o COSY/pdata/
- FID for publication part 2/Characterization zip part 2/DAE6o/DAE6o COSY/pdata/1/
- FID for publication part 2/Characterization zip part 2/DAE6o/DAE6o COSY/pdata/1/2rr
- FID for publication part 2/Characterization zip part 2/DAE6o/DAE6o COSY/pdata/1/auditp.txt
- FID for publication part 2/Characterization zip part 2/DAE6o/DAE6o COSY/pdata/1/clevels
- FID for publication part 2/Characterization zip part 2/DAE6o/DAE6o COSY/pdata/1/outd
- FID for publication part 2/Characterization zip part 2/DAE6o/DAE6o COSY/pdata/1/proc
- FID for publication part 2/Characterization zip part 2/DAE6o/DAE6o COSY/pdata/1/proc2
- FID for publication part 2/Characterization zip part 2/DAE6o/DAE6o COSY/pdata/1/proc2s
- FID for publication part 2/Characterization zip part 2/DAE6o/DAE6o COSY/pdata/1/procs
- FID for publication part 2/Characterization zip part 2/DAE6o/DAE6o COSY/pdata/1/thumb.png
- FID for publication part 2/Characterization zip part 2/DAE6o/DAE6o COSY/pdata/1/title
- FID for publication part 2/Characterization zip part 2/DAE6o/DAE6o COSY/preemp_default_Z8558_0038
- FID for publication part 2/Characterization zip part 2/DAE6o/DAE6o COSY/pulseprogram
- FID for publication part 2/Characterization zip part 2/DAE6o/DAE6o COSY/scon2
- FID for publication part 2/Characterization zip part 2/DAE6o/DAE6o COSY/ser
- FID for publication part 2/Characterization zip part 2/DAE6o/DAE6o COSY/shimvalues
- FID for publication part 2/Characterization zip part 2/DAE6o/DAE6o COSY/specpar
- FID for publication part 2/Characterization zip part 2/DAE6o/DAE6o COSY/topshimreport
- FID for publication part 2/Characterization zip part 2/DAE6o/DAE6o COSY/uxnmr.info
- FID for publication part 2/Characterization zip part 2/DAE6o/DAE6o COSY/uxnmr.par
- FID for publication part 2/Characterization zip part 2/DAE6o/DAE6o COSY/vtc_pid_settings
- FID for publication part 2/Characterization zip part 2/DAE6o/DAE6o HMBC/
- FID for publication part 2/Characterization zip part 2/DAE6o/DAE6o HMBC/acqu
- FID for publication part 2/Characterization zip part 2/DAE6o/DAE6o HMBC/acqu2
- FID for publication part 2/Characterization zip part 2/DAE6o/DAE6o HMBC/acqu2s
- FID for publication part 2/Characterization zip part 2/DAE6o/DAE6o HMBC/acqus
- FID for publication part 2/Characterization zip part 2/DAE6o/DAE6o HMBC/audita.txt
- FID for publication part 2/Characterization zip part 2/DAE6o/DAE6o HMBC/cpdprg2
- FID for publication part 2/Characterization zip part 2/DAE6o/DAE6o HMBC/EA
- FID for publication part 2/Characterization zip part 2/DAE6o/DAE6o HMBC/format.temp
- FID for publication part 2/Characterization zip part 2/DAE6o/DAE6o HMBC/gpnam1
- FID for publication part 2/Characterization zip part 2/DAE6o/DAE6o HMBC/gpnam2
- FID for publication part 2/Characterization zip part 2/DAE6o/DAE6o HMBC/pdata/
- FID for publication part 2/Characterization zip part 2/DAE6o/DAE6o HMBC/pdata/1/
- FID for publication part 2/Characterization zip part 2/DAE6o/DAE6o HMBC/pdata/1/2ii
- FID for publication part 2/Characterization zip part 2/DAE6o/DAE6o HMBC/pdata/1/2ir
- FID for publication part 2/Characterization zip part 2/DAE6o/DAE6o HMBC/pdata/1/2ri
- FID for publication part 2/Characterization zip part 2/DAE6o/DAE6o HMBC/pdata/1/2rr
- FID for publication part 2/Characterization zip part 2/DAE6o/DAE6o HMBC/pdata/1/auditp.txt
- FID for publication part 2/Characterization zip part 2/DAE6o/DAE6o HMBC/pdata/1/clevels
- FID for publication part 2/Characterization zip part 2/DAE6o/DAE6o HMBC/pdata/1/curdat2
- FID for publication part 2/Characterization zip part 2/DAE6o/DAE6o HMBC/pdata/1/outd
- FID for publication part 2/Characterization zip part 2/DAE6o/DAE6o HMBC/pdata/1/proc
- FID for publication part 2/Characterization zip part 2/DAE6o/DAE6o HMBC/pdata/1/proc2
- FID for publication part 2/Characterization zip part 2/DAE6o/DAE6o HMBC/pdata/1/proc2s
- FID for publication part 2/Characterization zip part 2/DAE6o/DAE6o HMBC/pdata/1/procs
- FID for publication part 2/Characterization zip part 2/DAE6o/DAE6o HMBC/pdata/1/thumb.png
- FID for publication part 2/Characterization zip part 2/DAE6o/DAE6o HMBC/pdata/1/title
- FID for publication part 2/Characterization zip part 2/DAE6o/DAE6o HMBC/preemp_default_Z8558_0038
- FID for publication part 2/Characterization zip part 2/DAE6o/DAE6o HMBC/pulseprogram
- FID for publication part 2/Characterization zip part 2/DAE6o/DAE6o HMBC/scon2
- FID for publication part 2/Characterization zip part 2/DAE6o/DAE6o HMBC/ser
- FID for publication part 2/Characterization zip part 2/DAE6o/DAE6o HMBC/shimvalues
- FID for publication part 2/Characterization zip part 2/DAE6o/DAE6o HMBC/specpar
- FID for publication part 2/Characterization zip part 2/DAE6o/DAE6o HMBC/spnam3
- FID for publication part 2/Characterization zip part 2/DAE6o/DAE6o HMBC/uxnmr.info
- FID for publication part 2/Characterization zip part 2/DAE6o/DAE6o HMBC/uxnmr.par
- FID for publication part 2/Characterization zip part 2/DAE6o/DAE6o HMBC/vtc_pid_settings
- FID for publication part 2/Characterization zip part 2/DAE6o/DAE6o HNMR/
- FID for publication part 2/Characterization zip part 2/DAE6o/DAE6o HNMR/acqu
- FID for publication part 2/Characterization zip part 2/DAE6o/DAE6o HNMR/acqus
- FID for publication part 2/Characterization zip part 2/DAE6o/DAE6o HNMR/audita.txt
- FID for publication part 2/Characterization zip part 2/DAE6o/DAE6o HNMR/fid
- FID for publication part 2/Characterization zip part 2/DAE6o/DAE6o HNMR/format.temp
- FID for publication part 2/Characterization zip part 2/DAE6o/DAE6o HNMR/pdata/
- FID for publication part 2/Characterization zip part 2/DAE6o/DAE6o HNMR/pdata/1/
- FID for publication part 2/Characterization zip part 2/DAE6o/DAE6o HNMR/pdata/1/1i
- FID for publication part 2/Characterization zip part 2/DAE6o/DAE6o HNMR/pdata/1/1r
- FID for publication part 2/Characterization zip part 2/DAE6o/DAE6o HNMR/pdata/1/auditp.txt
- FID for publication part 2/Characterization zip part 2/DAE6o/DAE6o HNMR/pdata/1/outd
- FID for publication part 2/Characterization zip part 2/DAE6o/DAE6o HNMR/pdata/1/proc
- FID for publication part 2/Characterization zip part 2/DAE6o/DAE6o HNMR/pdata/1/procs
- FID for publication part 2/Characterization zip part 2/DAE6o/DAE6o HNMR/pdata/1/thumb.png
- FID for publication part 2/Characterization zip part 2/DAE6o/DAE6o HNMR/pdata/1/title
- FID for publication part 2/Characterization zip part 2/DAE6o/DAE6o HNMR/pulseprogram
- FID for publication part 2/Characterization zip part 2/DAE6o/DAE6o HNMR/scon2
- FID for publication part 2/Characterization zip part 2/DAE6o/DAE6o HNMR/shimvalues
- FID for publication part 2/Characterization zip part 2/DAE6o/DAE6o HNMR/specpar
- FID for publication part 2/Characterization zip part 2/DAE6o/DAE6o HNMR/uxnmr.info
- FID for publication part 2/Characterization zip part 2/DAE6o/DAE6o HNMR/uxnmr.par
- FID for publication part 2/Characterization zip part 2/DAE6o/DAE6o HSQC/
- FID for publication part 2/Characterization zip part 2/DAE6o/DAE6o HSQC/acqu
- FID for publication part 2/Characterization zip part 2/DAE6o/DAE6o HSQC/acqu2
- FID for publication part 2/Characterization zip part 2/DAE6o/DAE6o HSQC/acqu2s
- FID for publication part 2/Characterization zip part 2/DAE6o/DAE6o HSQC/acqus
- FID for publication part 2/Characterization zip part 2/DAE6o/DAE6o HSQC/audita.txt
- FID for publication part 2/Characterization zip part 2/DAE6o/DAE6o HSQC/EA
- FID for publication part 2/Characterization zip part 2/DAE6o/DAE6o HSQC/format.temp
- FID for publication part 2/Characterization zip part 2/DAE6o/DAE6o HSQC/gpnam1
- FID for publication part 2/Characterization zip part 2/DAE6o/DAE6o HSQC/gpnam2
- FID for publication part 2/Characterization zip part 2/DAE6o/DAE6o HSQC/gpnam3
- FID for publication part 2/Characterization zip part 2/DAE6o/DAE6o HSQC/pdata/
- FID for publication part 2/Characterization zip part 2/DAE6o/DAE6o HSQC/pdata/1/
- FID for publication part 2/Characterization zip part 2/DAE6o/DAE6o HSQC/pdata/1/2rr
- FID for publication part 2/Characterization zip part 2/DAE6o/DAE6o HSQC/pdata/1/auditp.txt
- FID for publication part 2/Characterization zip part 2/DAE6o/DAE6o HSQC/pdata/1/clevels
- FID for publication part 2/Characterization zip part 2/DAE6o/DAE6o HSQC/pdata/1/curdat2
- FID for publication part 2/Characterization zip part 2/DAE6o/DAE6o HSQC/pdata/1/outd
- FID for publication part 2/Characterization zip part 2/DAE6o/DAE6o HSQC/pdata/1/proc
- FID for publication part 2/Characterization zip part 2/DAE6o/DAE6o HSQC/pdata/1/proc2
- FID for publication part 2/Characterization zip part 2/DAE6o/DAE6o HSQC/pdata/1/proc2s
- FID for publication part 2/Characterization zip part 2/DAE6o/DAE6o HSQC/pdata/1/procs
- FID for publication part 2/Characterization zip part 2/DAE6o/DAE6o HSQC/pdata/1/thumb.png
- FID for publication part 2/Characterization zip part 2/DAE6o/DAE6o HSQC/pdata/1/title
- FID for publication part 2/Characterization zip part 2/DAE6o/DAE6o HSQC/preemp_default_Z8558_0038
- FID for publication part 2/Characterization zip part 2/DAE6o/DAE6o HSQC/pulseprogram
- FID for publication part 2/Characterization zip part 2/DAE6o/DAE6o HSQC/scon2
- FID for publication part 2/Characterization zip part 2/DAE6o/DAE6o HSQC/ser
- FID for publication part 2/Characterization zip part 2/DAE6o/DAE6o HSQC/shimvalues
- FID for publication part 2/Characterization zip part 2/DAE6o/DAE6o HSQC/specpar
- FID for publication part 2/Characterization zip part 2/DAE6o/DAE6o HSQC/uxnmr.info
- FID for publication part 2/Characterization zip part 2/DAE6o/DAE6o HSQC/uxnmr.par
- FID for publication part 2/Characterization zip part 2/DAE6o/DAE6o HSQC/vtc_pid_settings
- FID for publication part 2/Characterization zip part 2/DAE7o/
- FID for publication part 2/Characterization zip part 2/DAE7o/DAE7o CNMR/
- FID for publication part 2/Characterization zip part 2/DAE7o/DAE7o CNMR/acqu
- FID for publication part 2/Characterization zip part 2/DAE7o/DAE7o CNMR/acqus
- FID for publication part 2/Characterization zip part 2/DAE7o/DAE7o CNMR/audita.txt
- FID for publication part 2/Characterization zip part 2/DAE7o/DAE7o CNMR/cpdprg2
- FID for publication part 2/Characterization zip part 2/DAE7o/DAE7o CNMR/fid
- FID for publication part 2/Characterization zip part 2/DAE7o/DAE7o CNMR/format.temp
- FID for publication part 2/Characterization zip part 2/DAE7o/DAE7o CNMR/fq1list
- FID for publication part 2/Characterization zip part 2/DAE7o/DAE7o CNMR/pdata/
- FID for publication part 2/Characterization zip part 2/DAE7o/DAE7o CNMR/pdata/1/
- FID for publication part 2/Characterization zip part 2/DAE7o/DAE7o CNMR/pdata/1/1i
- FID for publication part 2/Characterization zip part 2/DAE7o/DAE7o CNMR/pdata/1/1r
- FID for publication part 2/Characterization zip part 2/DAE7o/DAE7o CNMR/pdata/1/auditp.txt
- FID for publication part 2/Characterization zip part 2/DAE7o/DAE7o CNMR/pdata/1/outd
- FID for publication part 2/Characterization zip part 2/DAE7o/DAE7o CNMR/pdata/1/proc
- FID for publication part 2/Characterization zip part 2/DAE7o/DAE7o CNMR/pdata/1/procs
- FID for publication part 2/Characterization zip part 2/DAE7o/DAE7o CNMR/pdata/1/thumb.png
- FID for publication part 2/Characterization zip part 2/DAE7o/DAE7o CNMR/pdata/1/title
- FID for publication part 2/Characterization zip part 2/DAE7o/DAE7o CNMR/precom.output
- FID for publication part 2/Characterization zip part 2/DAE7o/DAE7o CNMR/pulseprogram
- FID for publication part 2/Characterization zip part 2/DAE7o/DAE7o CNMR/scon2
- FID for publication part 2/Characterization zip part 2/DAE7o/DAE7o CNMR/shimvalues
- FID for publication part 2/Characterization zip part 2/DAE7o/DAE7o CNMR/specpar
- FID for publication part 2/Characterization zip part 2/DAE7o/DAE7o CNMR/uxnmr.info
- FID for publication part 2/Characterization zip part 2/DAE7o/DAE7o CNMR/uxnmr.par
- FID for publication part 2/Characterization zip part 2/DAE7o/DAE7o COSY/
- FID for publication part 2/Characterization zip part 2/DAE7o/DAE7o COSY/acqu
- FID for publication part 2/Characterization zip part 2/DAE7o/DAE7o COSY/acqu2
- FID for publication part 2/Characterization zip part 2/DAE7o/DAE7o COSY/acqu2s
- FID for publication part 2/Characterization zip part 2/DAE7o/DAE7o COSY/acqus
- FID for publication part 2/Characterization zip part 2/DAE7o/DAE7o COSY/audita.txt
- FID for publication part 2/Characterization zip part 2/DAE7o/DAE7o COSY/EA
- FID for publication part 2/Characterization zip part 2/DAE7o/DAE7o COSY/format.temp
- FID for publication part 2/Characterization zip part 2/DAE7o/DAE7o COSY/fq1list
- FID for publication part 2/Characterization zip part 2/DAE7o/DAE7o COSY/gpnam1
- FID for publication part 2/Characterization zip part 2/DAE7o/DAE7o COSY/pdata/
- FID for publication part 2/Characterization zip part 2/DAE7o/DAE7o COSY/pdata/1/
- FID for publication part 2/Characterization zip part 2/DAE7o/DAE7o COSY/pdata/1/2rr
- FID for publication part 2/Characterization zip part 2/DAE7o/DAE7o COSY/pdata/1/auditp.txt
- FID for publication part 2/Characterization zip part 2/DAE7o/DAE7o COSY/pdata/1/clevels
- FID for publication part 2/Characterization zip part 2/DAE7o/DAE7o COSY/pdata/1/curdat2
- FID for publication part 2/Characterization zip part 2/DAE7o/DAE7o COSY/pdata/1/outd
- FID for publication part 2/Characterization zip part 2/DAE7o/DAE7o COSY/pdata/1/proc
- FID for publication part 2/Characterization zip part 2/DAE7o/DAE7o COSY/pdata/1/proc2
- FID for publication part 2/Characterization zip part 2/DAE7o/DAE7o COSY/pdata/1/proc2s
- FID for publication part 2/Characterization zip part 2/DAE7o/DAE7o COSY/pdata/1/procs
- FID for publication part 2/Characterization zip part 2/DAE7o/DAE7o COSY/pdata/1/thumb.png
- FID for publication part 2/Characterization zip part 2/DAE7o/DAE7o COSY/pdata/1/title
- FID for publication part 2/Characterization zip part 2/DAE7o/DAE7o COSY/preemp_default_Z8558_0038
- FID for publication part 2/Characterization zip part 2/DAE7o/DAE7o COSY/pulseprogram
- FID for publication part 2/Characterization zip part 2/DAE7o/DAE7o COSY/scon2
- FID for publication part 2/Characterization zip part 2/DAE7o/DAE7o COSY/ser
- FID for publication part 2/Characterization zip part 2/DAE7o/DAE7o COSY/shimvalues
- FID for publication part 2/Characterization zip part 2/DAE7o/DAE7o COSY/specpar
- FID for publication part 2/Characterization zip part 2/DAE7o/DAE7o COSY/uxnmr.info
- FID for publication part 2/Characterization zip part 2/DAE7o/DAE7o COSY/uxnmr.par
- FID for publication part 2/Characterization zip part 2/DAE7o/DAE7o COSY/vtc_pid_settings
- FID for publication part 2/Characterization zip part 2/DAE7o/DAE7o HMBC/
- FID for publication part 2/Characterization zip part 2/DAE7o/DAE7o HMBC/acqu
- FID for publication part 2/Characterization zip part 2/DAE7o/DAE7o HMBC/acqu2
- FID for publication part 2/Characterization zip part 2/DAE7o/DAE7o HMBC/acqu2s
- FID for publication part 2/Characterization zip part 2/DAE7o/DAE7o HMBC/acqus
- FID for publication part 2/Characterization zip part 2/DAE7o/DAE7o HMBC/audita.txt
- FID for publication part 2/Characterization zip part 2/DAE7o/DAE7o HMBC/EA
- FID for publication part 2/Characterization zip part 2/DAE7o/DAE7o HMBC/format.temp
- FID for publication part 2/Characterization zip part 2/DAE7o/DAE7o HMBC/gpnam1
- FID for publication part 2/Characterization zip part 2/DAE7o/DAE7o HMBC/gpnam2
- FID for publication part 2/Characterization zip part 2/DAE7o/DAE7o HMBC/gpnam3
- FID for publication part 2/Characterization zip part 2/DAE7o/DAE7o HMBC/pdata/
- FID for publication part 2/Characterization zip part 2/DAE7o/DAE7o HMBC/pdata/1/
- FID for publication part 2/Characterization zip part 2/DAE7o/DAE7o HMBC/pdata/1/2rr
- FID for publication part 2/Characterization zip part 2/DAE7o/DAE7o HMBC/pdata/1/auditp.txt
- FID for publication part 2/Characterization zip part 2/DAE7o/DAE7o HMBC/pdata/1/clevels
- FID for publication part 2/Characterization zip part 2/DAE7o/DAE7o HMBC/pdata/1/outd
- FID for publication part 2/Characterization zip part 2/DAE7o/DAE7o HMBC/pdata/1/proc
- FID for publication part 2/Characterization zip part 2/DAE7o/DAE7o HMBC/pdata/1/proc2
- FID for publication part 2/Characterization zip part 2/DAE7o/DAE7o HMBC/pdata/1/proc2s
- FID for publication part 2/Characterization zip part 2/DAE7o/DAE7o HMBC/pdata/1/procs
- FID for publication part 2/Characterization zip part 2/DAE7o/DAE7o HMBC/pdata/1/thumb.png
- FID for publication part 2/Characterization zip part 2/DAE7o/DAE7o HMBC/pdata/1/title
- FID for publication part 2/Characterization zip part 2/DAE7o/DAE7o HMBC/preemp_default_Z8558_0038
- FID for publication part 2/Characterization zip part 2/DAE7o/DAE7o HMBC/pulseprogram
- FID for publication part 2/Characterization zip part 2/DAE7o/DAE7o HMBC/scon2
- FID for publication part 2/Characterization zip part 2/DAE7o/DAE7o HMBC/ser
- FID for publication part 2/Characterization zip part 2/DAE7o/DAE7o HMBC/shimvalues
- FID for publication part 2/Characterization zip part 2/DAE7o/DAE7o HMBC/specpar
- FID for publication part 2/Characterization zip part 2/DAE7o/DAE7o HMBC/uxnmr.info
- FID for publication part 2/Characterization zip part 2/DAE7o/DAE7o HMBC/uxnmr.par
- FID for publication part 2/Characterization zip part 2/DAE7o/DAE7o HMBC/vtc_pid_settings
- FID for publication part 2/Characterization zip part 2/DAE7o/DAE7o HNMR/
- FID for publication part 2/Characterization zip part 2/DAE7o/DAE7o HNMR/acqu
- FID for publication part 2/Characterization zip part 2/DAE7o/DAE7o HNMR/acqus
- FID for publication part 2/Characterization zip part 2/DAE7o/DAE7o HNMR/audita.txt
- FID for publication part 2/Characterization zip part 2/DAE7o/DAE7o HNMR/fid
- FID for publication part 2/Characterization zip part 2/DAE7o/DAE7o HNMR/format.temp
- FID for publication part 2/Characterization zip part 2/DAE7o/DAE7o HNMR/pdata/
- FID for publication part 2/Characterization zip part 2/DAE7o/DAE7o HNMR/pdata/1/
- FID for publication part 2/Characterization zip part 2/DAE7o/DAE7o HNMR/pdata/1/1i
- FID for publication part 2/Characterization zip part 2/DAE7o/DAE7o HNMR/pdata/1/1r
- FID for publication part 2/Characterization zip part 2/DAE7o/DAE7o HNMR/pdata/1/assocs
- FID for publication part 2/Characterization zip part 2/DAE7o/DAE7o HNMR/pdata/1/auditp.txt
- FID for publication part 2/Characterization zip part 2/DAE7o/DAE7o HNMR/pdata/1/outd
- FID for publication part 2/Characterization zip part 2/DAE7o/DAE7o HNMR/pdata/1/proc
- FID for publication part 2/Characterization zip part 2/DAE7o/DAE7o HNMR/pdata/1/procs
- FID for publication part 2/Characterization zip part 2/DAE7o/DAE7o HNMR/pdata/1/thumb.png
- FID for publication part 2/Characterization zip part 2/DAE7o/DAE7o HNMR/pdata/1/title
- FID for publication part 2/Characterization zip part 2/DAE7o/DAE7o HNMR/pulseprogram
- FID for publication part 2/Characterization zip part 2/DAE7o/DAE7o HNMR/scon
- FID for publication part 2/Characterization zip part 2/DAE7o/DAE7o HNMR/uxnmr.par
- FID for publication part 2/Characterization zip part 2/DAE7o/DAE7o HSQC/
- FID for publication part 2/Characterization zip part 2/DAE7o/DAE7o HSQC/acqu
- FID for publication part 2/Characterization zip part 2/DAE7o/DAE7o HSQC/acqu2
- FID for publication part 2/Characterization zip part 2/DAE7o/DAE7o HSQC/acqu2s
- FID for publication part 2/Characterization zip part 2/DAE7o/DAE7o HSQC/acqus
- FID for publication part 2/Characterization zip part 2/DAE7o/DAE7o HSQC/audita.txt
- FID for publication part 2/Characterization zip part 2/DAE7o/DAE7o HSQC/cpdprg2
- FID for publication part 2/Characterization zip part 2/DAE7o/DAE7o HSQC/EA
- FID for publication part 2/Characterization zip part 2/DAE7o/DAE7o HSQC/format.temp
- FID for publication part 2/Characterization zip part 2/DAE7o/DAE7o HSQC/gpnam1
- FID for publication part 2/Characterization zip part 2/DAE7o/DAE7o HSQC/gpnam2
- FID for publication part 2/Characterization zip part 2/DAE7o/DAE7o HSQC/pdata/
- FID for publication part 2/Characterization zip part 2/DAE7o/DAE7o HSQC/pdata/1/
- FID for publication part 2/Characterization zip part 2/DAE7o/DAE7o HSQC/pdata/1/2ii
- FID for publication part 2/Characterization zip part 2/DAE7o/DAE7o HSQC/pdata/1/2ir
- FID for publication part 2/Characterization zip part 2/DAE7o/DAE7o HSQC/pdata/1/2ri
- FID for publication part 2/Characterization zip part 2/DAE7o/DAE7o HSQC/pdata/1/2rr
- FID for publication part 2/Characterization zip part 2/DAE7o/DAE7o HSQC/pdata/1/auditp.txt
- FID for publication part 2/Characterization zip part 2/DAE7o/DAE7o HSQC/pdata/1/clevels
- FID for publication part 2/Characterization zip part 2/DAE7o/DAE7o HSQC/pdata/1/curdat2
- FID for publication part 2/Characterization zip part 2/DAE7o/DAE7o HSQC/pdata/1/outd
- FID for publication part 2/Characterization zip part 2/DAE7o/DAE7o HSQC/pdata/1/proc
- FID for publication part 2/Characterization zip part 2/DAE7o/DAE7o HSQC/pdata/1/proc2
- FID for publication part 2/Characterization zip part 2/DAE7o/DAE7o HSQC/pdata/1/proc2s
- FID for publication part 2/Characterization zip part 2/DAE7o/DAE7o HSQC/pdata/1/procs
- FID for publication part 2/Characterization zip part 2/DAE7o/DAE7o HSQC/pdata/1/thumb.png
- FID for publication part 2/Characterization zip part 2/DAE7o/DAE7o HSQC/pdata/1/title
- FID for publication part 2/Characterization zip part 2/DAE7o/DAE7o HSQC/preemp_default_Z8558_0038
- FID for publication part 2/Characterization zip part 2/DAE7o/DAE7o HSQC/pulseprogram
- FID for publication part 2/Characterization zip part 2/DAE7o/DAE7o HSQC/scon2
- FID for publication part 2/Characterization zip part 2/DAE7o/DAE7o HSQC/ser
- FID for publication part 2/Characterization zip part 2/DAE7o/DAE7o HSQC/shimvalues
- FID for publication part 2/Characterization zip part 2/DAE7o/DAE7o HSQC/specpar
- FID for publication part 2/Characterization zip part 2/DAE7o/DAE7o HSQC/spnam3
- FID for publication part 2/Characterization zip part 2/DAE7o/DAE7o HSQC/uxnmr.info
- FID for publication part 2/Characterization zip part 2/DAE7o/DAE7o HSQC/uxnmr.par
- FID for publication part 2/Characterization zip part 2/DAE7o/DAE7o HSQC/vtc_pid_settings
[truncated: 329 more entries]
