# Supplementary material for: Amplified Light-Induced pKa Modulation with Diarylethene Photoswitches
Source: J Org Chem. 2024 Nov 30;89(24):17991–8002. doi: 10.1021/acs.joc.4c01606 (PMC11667731; doi:10.1021/acs.joc.4c01606)
Supplement: Supplementary file 3 — jo4c01606_si_003.zip [file jo4c01606_si_003.zip › FID for publication part 2/Characterization zip part 2/DAE6o/DAE6o CNMR/audita.txt]

##TITLE= Audit trail, TopSpin 3.5 pl 6
##JCAMPDX= 5.01
##ORIGIN= Bruker BioSpin GmbH
##OWNER= sermnuab
$$ /home/sermnuab/data/jmarquet/nmr/mvp DTE8 caract/10/audita.txt
##AUDIT TRAIL=  $$ (NUMBER, WHEN, WHO, WHERE, PROCESS, VERSION, WHAT)
(   1,<2018-10-06 11:39:06.746 +0200>,<sermnuab>,<cie-55-31>,<go4>,<TopSpin 3.5.6>,
      <created by zg
	started at 2018-10-05 19:28:32.996 +0200,
	POWCHK enabled, PULCHK disabled,
       configuration hash MD5:
       78 76 BC 85 38 42 1C 4C 24 65 57 5A 97 7F 4A 29
       data hash MD5: 64K
       51 31 82 F5 76 BE 1A 83 DD 09 A8 60 CD FD AF A3>)
##END=

$$ hash MD5
$$ 07 53 5D 3E 4C 35 95 DA 6E 9E 01 BA 0E FD 72 27
