# Supplementary material for: Amplified Light-Induced pKa Modulation with Diarylethene Photoswitches
Source: J Org Chem. 2024 Nov 30;89(24):17991–8002. doi: 10.1021/acs.joc.4c01606 (PMC11667731; doi:10.1021/acs.joc.4c01606)
Supplement: Supplementary file 3 — jo4c01606_si_003.zip [file jo4c01606_si_003.zip › FID for publication part 2/Characterization zip part 2/DAE6o/DAE6o CNMR/fq1list]

O 400.132001
-12500000
-12458984
-12417969
-12376953
-12335938
-12294922
-12253906
-12212891
-12171875
-12130859
-12089844
-12048828
-12007812
-11966797
-11925781
-11884766
-11843750
-11802734
-11761719
-11720703
-11679688
-11638672
-11597656
-11556641
-11515625
-11474609
-11433594
-11392578
-11351562
-11310547
-11269531
-11228516
-11187500
-11146484
-11105469
-11064453
-11023438
-10982422
-10941406
-10900391
-10859375
-10818359
-10777344
-10736328
-10695312
-10654297
-10613281
-10572266
-10531250
-10490234
-10449219
-10408203
-10367188
-10326172
-10285156
-10244141
-10203125
-10162109
-10121094
-10080078
-10039062
-9998047
-9957031
-9916016
-9875000
-9833984
-9792969
-9751953
-9710938
-9669922
-9628906
-9587891
-9546875
-9505859
-9464844
-9423828
-9382812
-9341797
-9300781
-9259766
-9218750
-9177734
-9136719
-9095703
-9054688
-9013672
-8972656
-8931641
-8890625
-8849609
-8808594
-8767578
-8726562
-8685547
-8644531
-8603516
-8562500
-8521484
-8480469
-8439453
-8398438
-8357422
-8316406
-8275391
-8234375
-8193359
-8152344
-8111328
-8070312
-8029297
-7988281
-7947266
-7906250
-7865234
-7824219
-7783203
-7742188
-7701172
-7660156
-7619141
-7578125
-7537109
-7496094
-7455078
-7414062
-7373047
-7332031
-7291016
-7250000
-7208984
-7167969
-7126953
-7085938
-7044922
-7003906
-6962891
-6921875
-6880859
-6839844
-6798828
-6757812
-6716797
-6675781
-6634766
-6593750
-6552734
-6511719
-6470703
-6429688
-6388672
-6347656
-6306641
-6265625
-6224609
-6183594
-6142578
-6101562
-6060547
-6019531
-5978516
-5937500
-5896484
-5855469
-5814453
-5773438
-5732422
-5691406
-5650391
-5609375
-5568359
-5527344
-5486328
-5445312
-5404297
-5363281
-5322266
-5281250
-5240234
-5199219
-5158203
-5117188
-5076172
-5035156
-4994141
-4953125
-4912109
-4871094
-4830078
-4789062
-4748047
-4707031
-4666016
-4625000
-4583984
-4542969
-4501953
-4460938
-4419922
-4378906
-4337891
-4296875
-4255859
-4214844
-4173828
-4132812
-4091797
-4050781
-4009766
-3968750
-3927734
-3886719
-3845703
-3804688
-3763672
-3722656
-3681641
-3640625
-3599609
-3558594
-3517578
-3476562
-3435547
-3394531
-3353516
-3312500
-3271484
-3230469
-3189453
-3148438
-3107422
-3066406
-3025391
-2984375
-2943359
-2902344
-2861328
-2820312
-2779297
-2738281
-2697266
-2656250
-2615234
-2574219
-2533203
-2492188
-2451172
-2410156
-2369141
-2328125
-2287109
-2246094
-2205078
-2164062
-2123047
-2082031
-2041016
-2000000
-1992172
-1984344
-1976517
-1968689
-1960861
-1953033
-1945205
-1937378
-1929550
-1921722
-1913894
-1906067
-1898239
-1890411
-1882583
-1874755
-1866928
-1859100
-1851272
-1843444
-1835616
-1827789
-1819961
-1812133
-1804305
-1796477
-1788650
-1780822
-1772994
-1765166
-1757339
-1749511
-1741683
-1733855
-1726027
-1718200
-1710372
-1702544
-1694716
-1686888
-1679061
-1671233
-1663405
-1655577
-1647750
-1639922
-1632094
-1624266
-1616438
-1608611
-1600783
-1592955
-1585127
-1577299
-1569472
-1561644
-1553816
-1545988
-1538160
-1530333
-1522505
-1514677
-1506849
-1499022
-1491194
-1483366
-1475538
-1467710
-1459883
-1452055
-1444227
-1436399
-1428571
-1420744
-1412916
-1405088
-1397260
-1389432
-1381605
-1373777
-1365949
-1358121
-1350294
-1342466
-1334638
-1326810
-1318982
-1311155
-1303327
-1295499
-1287671
-1279843
-1272016
-1264188
-1256360
-1248532
-1240705
-1232877
-1225049
-1217221
-1209393
-1201566
-1193738
-1185910
-1178082
-1170254
-1162427
-1154599
-1146771
-1138943
-1131115
-1123288
-1115460
-1107632
-1099804
-1091977
-1084149
-1076321
-1068493
-1060665
-1052838
-1045010
-1037182
-1029354
-1021526
-1013699
-1005871
 -998043
 -990215
 -982387
 -974560
 -966732
 -958904
 -951076
 -943249
 -935421
 -927593
 -919765
 -911937
 -904110
 -896282
 -888454
 -880626
 -872798
 -864971
 -857143
 -849315
 -841487
 -833659
 -825832
 -818004
 -810176
 -802348
 -794521
 -786693
 -778865
 -771037
 -763209
 -755382
 -747554
 -739726
 -731898
 -724070
 -716243
 -708415
 -700587
 -692759
 -684932
 -677104
 -669276
 -661448
 -653620
 -645793
 -637965
 -630137
 -622309
 -614481
 -606654
 -598826
 -590998
 -583170
 -575342
 -567515
 -559687
 -551859
 -544031
 -536204
 -528376
 -520548
 -512720
 -504892
 -497065
 -489237
 -481409
 -473581
 -465753
 -457926
 -450098
 -442270
 -434442
 -426614
 -418787
 -410959
 -403131
 -395303
 -387476
 -379648
 -371820
 -363992
 -356164
 -348337
 -340509
 -332681
 -324853
 -317025
 -309198
 -301370
 -293542
 -285714
 -277886
 -270059
 -262231
 -254403
 -246575
 -238748
 -230920
 -223092
 -215264
 -207436
 -199609
 -191781
 -183953
 -176125
 -168297
 -160470
 -152642
 -144814
 -136986
 -129159
 -121331
 -113503
 -105675
  -97847
  -90020
  -82192
  -74364
  -66536
  -58708
  -50881
  -43053
  -35225
  -27397
  -19569
  -11742
   -3914
    3914
   11742
   19569
   27397
   35225
   43053
   50881
   58708
   66536
   74364
   82192
   90020
   97847
  105675
  113503
  121331
  129159
  136986
  144814
  152642
  160470
  168297
  176125
  183953
  191781
  199609
  207436
  215264
  223092
  230920
  238748
  246575
  254403
  262231
  270059
  277886
  285714
  293542
  301370
  309198
  317025
  324853
  332681
  340509
  348337
  356164
  363992
  371820
  379648
  387476
  395303
  403131
  410959
  418787
  426614
  434442
  442270
  450098
  457926
  465753
  473581
  481409
  489237
  497065
  504892
  512720
  520548
  528376
  536204
  544031
  551859
  559687
  567515
  575342
  583170
  590998
  598826
  606654
  614481
  622309
  630137
  637965
  645793
  653620
  661448
  669276
  677104
  684932
  692759
  700587
  708415
  716243
  724070
  731898
  739726
  747554
  755382
  763209
  771037
  778865
  786693
  794521
  802348
  810176
  818004
  825832
  833659
  841487
  849315
  857143
  864971
  872798
  880626
  888454
  896282
  904110
  911937
  919765
  927593
  935421
  943249
  951076
  958904
  966732
  974560
  982387
  990215
  998043
 1005871
 1013699
 1021526
 1029354
 1037182
 1045010
 1052838
 1060665
 1068493
 1076321
 1084149
 1091977
 1099804
 1107632
 1115460
 1123288
 1131115
 1138943
 1146771
 1154599
 1162427
 1170254
 1178082
 1185910
 1193738
 1201566
 1209393
 1217221
 1225049
 1232877
 1240705
 1248532
 1256360
 1264188
 1272016
 1279843
 1287671
 1295499
 1303327
 1311155
 1318982
 1326810
 1334638
 1342466
 1350294
 1358121
 1365949
 1373777
 1381605
 1389432
 1397260
 1405088
 1412916
 1420744
 1428571
 1436399
 1444227
 1452055
 1459883
 1467710
 1475538
 1483366
 1491194
 1499022
 1506849
 1514677
 1522505
 1530333
 1538160
 1545988
 1553816
 1561644
 1569472
 1577299
 1585127
 1592955
 1600783
 1608611
 1616438
 1624266
 1632094
 1639922
 1647750
 1655577
 1663405
 1671233
 1679061
 1686888
 1694716
 1702544
 1710372
 1718200
 1726027
 1733855
 1741683
 1749511
 1757339
 1765166
 1772994
 1780822
 1788650
 1796477
 1804305
 1812133
 1819961
 1827789
 1835616
 1843444
 1851272
 1859100
 1866928
 1874755
 1882583
 1890411
 1898239
 1906067
 1913894
 1921722
 1929550
 1937378
 1945205
 1953033
 1960861
 1968689
 1976517
 1984344
 1992172
 2000000
 2041016
 2082031
 2123047
 2164062
 2205078
 2246094
 2287109
 2328125
 2369141
 2410156
 2451172
 2492187
 2533203
 2574219
 2615234
 2656250
 2697266
 2738281
 2779297
 2820312
 2861328
 2902344
 2943359
 2984375
 3025391
 3066406
 3107422
 3148437
 3189453
 3230469
 3271484
 3312500
 3353516
 3394531
 3435547
 3476562
 3517578
 3558594
 3599609
 3640625
 3681641
 3722656
 3763672
 3804687
 3845703
 3886719
 3927734
 3968750
 4009766
 4050781
 4091797
 4132812
 4173828
 4214844
 4255859
 4296875
 4337891
 4378906
 4419922
 4460937
 4501953
 4542969
 4583984
 4625000
 4666016
 4707031
 4748047
 4789062
 4830078
 4871094
 4912109
 4953125
 4994141
 5035156
 5076172
 5117187
 5158203
 5199219
 5240234
 5281250
 5322266
 5363281
 5404297
 5445312
 5486328
 5527344
 5568359
 5609375
 5650391
 5691406
 5732422
 5773437
 5814453
 5855469
 5896484
 5937500
 5978516
 6019531
 6060547
 6101562
 6142578
 6183594
 6224609
 6265625
 6306641
 6347656
 6388672
 6429687
 6470703
 6511719
 6552734
 6593750
 6634766
 6675781
 6716797
 6757812
 6798828
 6839844
 6880859
 6921875
 6962891
 7003906
 7044922
 7085937
 7126953
 7167969
 7208984
 7250000
 7291016
 7332031
 7373047
 7414062
 7455078
 7496094
 7537109
 7578125
 7619141
 7660156
 7701172
 7742187
 7783203
 7824219
 7865234
 7906250
 7947266
 7988281
 8029297
 8070312
 8111328
 8152344
 8193359
 8234375
 8275391
 8316406
 8357422
 8398437
 8439453
 8480469
 8521484
 8562500
 8603516
 8644531
 8685547
 8726562
 8767578
 8808594
 8849609
 8890625
 8931641
 8972656
 9013672
 9054687
 9095703
 9136719
 9177734
 9218750
 9259766
 9300781
 9341797
 9382812
 9423828
 9464844
 9505859
 9546875
 9587891
 9628906
 9669922
 9710937
 9751953
 9792969
 9833984
 9875000
 9916016
 9957031
 9998047
10039062
10080078
10121094
10162109
10203125
10244141
10285156
10326172
10367187
10408203
10449219
10490234
10531250
10572266
10613281
10654297
10695312
10736328
10777344
10818359
10859375
10900391
10941406
10982422
11023437
11064453
11105469
11146484
11187500
11228516
11269531
11310547
11351562
11392578
11433594
11474609
11515625
11556641
11597656
11638672
11679687
11720703
11761719
11802734
11843750
11884766
11925781
11966797
12007812
12048828
12089844
12130859
12171875
12212891
12253906
12294922
12335937
12376953
12417969
12458984
12500000
