# Supplementary material for: Amplified Light-Induced pKa Modulation with Diarylethene Photoswitches
Source: J Org Chem. 2024 Nov 30;89(24):17991–8002. doi: 10.1021/acs.joc.4c01606 (PMC11667731; doi:10.1021/acs.joc.4c01606)
Supplement: Supplementary file 3 — jo4c01606_si_003.zip [file jo4c01606_si_003.zip › FID for publication part 2/Characterization zip part 2/DAE6o/DAE6o CNMR/pdata/1/intrng]

P 0
41.454703   38.961086
