# Supplementary material for: Amplified Light-Induced pKa Modulation with Diarylethene Photoswitches
Source: J Org Chem. 2024 Nov 30;89(24):17991–8002. doi: 10.1021/acs.joc.4c01606 (PMC11667731; doi:10.1021/acs.joc.4c01606)
Supplement: Supplementary file 3 — jo4c01606_si_003.zip [file jo4c01606_si_003.zip › FID for publication part 2/Characterization zip part 2/DAE6o/DAE6o CNMR/pdata/1/outd]

##TITLE= Parameter file, TopSpin 3.5 pl 6
##JCAMPDX= 5.0
##DATATYPE= Parameter Values
##NPOINTS= 2	$$ modification sequence number
##ORIGIN= Bruker BioSpin GmbH
##OWNER= sermnuab
$$ 2018-10-05 19:26:02.433 +0200  sermnuab@cie-55-31
$$ /home/sermnuab/data/jmarquet/nmr/mvp DTE8 caract/10/pdata/1/outd
$$ process /opt/topspin3.5pl6/prog/mod/edparproc
##$CURPLOT= <laserjet>
##$CURPRIN= <$laserjet>
##$DFORMAT= <normdp>
##$LAYOUT= <+/layouts.ATP/1D.xwp>
##$LFORMAT= <normlp>
##$PFORMAT= <normpl>
##END=
