# Supplementary material for: Amplified Light-Induced pKa Modulation with Diarylethene Photoswitches
Source: J Org Chem. 2024 Nov 30;89(24):17991–8002. doi: 10.1021/acs.joc.4c01606 (PMC11667731; doi:10.1021/acs.joc.4c01606)
Supplement: Supplementary file 3 — jo4c01606_si_003.zip [file jo4c01606_si_003.zip › FID for publication part 2/Characterization zip part 2/DAE6o/DAE6o CNMR/pdata/1/procs]

##TITLE= Parameter file, TopSpin 3.5 pl 6
##JCAMPDX= 5.0
##DATATYPE= Parameter Values
##NPOINTS= 26	$$ modification sequence number
##ORIGIN= Bruker BioSpin GmbH
##OWNER= sermnuab
$$ 2018-10-06 11:43:36.853 +0200  sermnuab@cie-55-31
$$ /home/sermnuab/data/jmarquet/nmr/mvp DTE8 caract/10/pdata/1/procs
$$ process /opt/topspin3.5pl6/prog/mod/proc1d
##$ABSF1= 229.4603
##$ABSF2= -9.460281
##$ABSG= 5
##$ABSL= 3
##$ALPHA= 0
##$AQORDER= 0
##$ASSFAC= 0
##$ASSFACI= 0
##$ASSFACX= 0
##$ASSWID= 0
##$AUNMP= <>
##$AXLEFT= 0
##$AXNAME= <>
##$AXNUC= <13C>
##$AXRIGHT= 0
##$AXTYPE= 0
##$AXUNIT= <>
##$AZFE= 0.1
##$AZFW= 0.5
##$BCFW= 0
##$BC_mod= 0
##$BYTORDP= 0
##$COROFFS= 0
##$CY= -3
##$DATMOD= 1
##$DC= 0
##$DFILT= <>
##$DTYPP= 0
##$ERETIC= no
##$F1P= 0
##$F2P= 0
##$FCOR= 0.5
##$FTSIZE= 65536
##$FT_mod= 6
##$GAMMA= 0
##$GB= 0
##$INTBC= 1
##$INTSCL= 2.069135e-09
##$ISEN= 128
##$LB= 1
##$LEV0= 0
##$LPBIN= 0
##$MAXI= 10000
##$MC2= 0
##$MEAN= 0
##$ME_mod= 0
##$MI= 1.5
##$MddCEXP= no
##$MddCT_SP= no
##$MddF180= no
##$MddLAMBDA= 0
##$MddMEMORY= 0
##$MddMERGE= 0
##$MddNCOMP= 0
##$MddNITER= 0
##$MddNOISE= 0
##$MddPHASE= 0
##$MddSEED= 0
##$MddSRSIZE= 0
##$Mdd_CsALG= 0
##$Mdd_CsLAMBDA= 0
##$Mdd_CsNITER= 0
##$Mdd_CsNORM= 0
##$Mdd_CsVE= no
##$Mdd_CsZF= 0
##$Mdd_LrLAMBDA= 0
##$Mdd_LrNITER= 0
##$Mdd_LrRANK= 0
##$Mdd_LrZF= 0
##$Mdd_mod= 0
##$NCOEF= 0
##$NC_proc= 0
##$NLEV= 6
##$NOISF1= 45.82391
##$NOISF2= 44.74543
##$NSP= 0
##$NTH_PI= 0
##$NZP= 0
##$OFFSET= 229.4603
##$PC= 4
##$PHC0= 130.6687
##$PHC1= -33.89467
##$PH_mod= 1
##$PKNL= yes
##$PPARMOD= 0
##$PPDIAG= 0
##$PPIPTYP= 0
##$PPMPNUM= 2147483647
##$PPRESOL= 1
##$PSCAL= 1
##$PSIGN= 0
##$PYNMP= <proc.py>
##$RDF1= 0
##$RDF2= 0
##$RDFWHM= 0
##$RDINT= 0
##$RDPOS= 0
##$REVERSE= no
##$SF= 100.612768526
##$SI= 65536
##$SIGF1= 0
##$SIGF2= 0
##$SINO= 16
##$SIOLD= 2048
##$SPECTYP= <>
##$SREF_mod= 1
##$SREGLST= <RRRRRRRRRRRRRRR>
##$SSB= 0
##$STSI= 65536
##$STSR= 0
##$SW_p= 24038.4615384615
##$SYMM= 0
##$S_DEV= 350904
##$TDeff= 65536
##$TDoff= 0
##$TI= <>
##$TILT= no
##$TM1= 0
##$TM2= 0
##$TOPLEV= 0
##$USERP1= <user>
##$USERP2= <user>
##$USERP3= <user>
##$USERP4= <user>
##$USERP5= <user>
##$WDW= 1
##$XDIM= 2048
##$YMAX_p= 446384996
##$YMIN_p= -591078
##END=
