# Supplementary material for: Amplified Light-Induced pKa Modulation with Diarylethene Photoswitches
Source: J Org Chem. 2024 Nov 30;89(24):17991–8002. doi: 10.1021/acs.joc.4c01606 (PMC11667731; doi:10.1021/acs.joc.4c01606)
Supplement: Supplementary file 3 — jo4c01606_si_003.zip [file jo4c01606_si_003.zip › FID for publication part 2/Characterization zip part 2/DAE6o/DAE6o COSY/fq1list]

O 150.917898
-5000000
-4980431
-4960861
-4941292
-4921722
-4902153
-4882583
-4863014
-4843444
-4823875
-4804305
-4784736
-4765166
-4745597
-4726027
-4706458
-4686888
-4667319
-4647750
-4628180
-4608611
-4589041
-4569472
-4549902
-4530333
-4510763
-4491194
-4471624
-4452055
-4432485
-4412916
-4393346
-4373777
-4354207
-4334638
-4315068
-4295499
-4275930
-4256360
-4236791
-4217221
-4197652
-4178082
-4158513
-4138943
-4119374
-4099804
-4080235
-4060665
-4041096
-4021526
-4001957
-3982387
-3962818
-3943249
-3923679
-3904110
-3884540
-3864971
-3845401
-3825832
-3806262
-3786693
-3767123
-3747554
-3727984
-3708415
-3688845
-3669276
-3649706
-3630137
-3610568
-3590998
-3571429
-3551859
-3532290
-3512720
-3493151
-3473581
-3454012
-3434442
-3414873
-3395303
-3375734
-3356164
-3336595
-3317025
-3297456
-3277886
-3258317
-3238748
-3219178
-3199609
-3180039
-3160470
-3140900
-3121331
-3101761
-3082192
-3062622
-3043053
-3023483
-3003914
-2984344
-2964775
-2945205
-2925636
-2906067
-2886497
-2866928
-2847358
-2827789
-2808219
-2788650
-2769080
-2749511
-2729941
-2710372
-2690802
-2671233
-2651663
-2632094
-2612524
-2592955
-2573386
-2553816
-2534247
-2514677
-2495108
-2475538
-2455969
-2436399
-2416830
-2397260
-2377691
-2358121
-2338552
-2318982
-2299413
-2279843
-2260274
-2240705
-2221135
-2201566
-2181996
-2162427
-2142857
-2123288
-2103718
-2084149
-2064579
-2045010
-2025440
-2005871
-1986301
-1966732
-1947162
-1927593
-1908023
-1888454
-1868885
-1849315
-1829746
-1810176
-1790607
-1771037
-1751468
-1731898
-1712329
-1692759
-1673190
-1653620
-1634051
-1614481
-1594912
-1575342
-1555773
-1536204
-1516634
-1497065
-1477495
-1457926
-1438356
-1418787
-1399217
-1379648
-1360078
-1340509
-1320939
-1301370
-1281800
-1262231
-1242661
-1223092
-1203523
-1183953
-1164384
-1144814
-1125245
-1105675
-1086106
-1066536
-1046967
-1027397
-1007828
 -988258
 -968689
 -949119
 -929550
 -909980
 -890411
 -870841
 -851272
 -831703
 -812133
 -792564
 -772994
 -753425
 -733855
 -714286
 -694716
 -675147
 -655577
 -636008
 -616438
 -596869
 -577299
 -557730
 -538160
 -518591
 -499022
 -479452
 -459883
 -440313
 -420744
 -401174
 -381605
 -362035
 -342466
 -322896
 -303327
 -283757
 -264188
 -244618
 -225049
 -205479
 -185910
 -166341
 -146771
 -127202
 -107632
  -88063
  -68493
  -48924
  -29354
   -9785
    9785
   29354
   48924
   68493
   88063
  107632
  127202
  146771
  166341
  185910
  205479
  225049
  244618
  264188
  283757
  303327
  322896
  342466
  362035
  381605
  401174
  420744
  440313
  459883
  479452
  499022
  518591
  538160
  557730
  577299
  596869
  616438
  636008
  655577
  675147
  694716
  714286
  733855
  753425
  772994
  792564
  812133
  831703
  851272
  870841
  890411
  909980
  929550
  949119
  968689
  988258
 1007828
 1027397
 1046967
 1066536
 1086106
 1105675
 1125245
 1144814
 1164384
 1183953
 1203523
 1223092
 1242661
 1262231
 1281800
 1301370
 1320939
 1340509
 1360078
 1379648
 1399217
 1418787
 1438356
 1457926
 1477495
 1497065
 1516634
 1536204
 1555773
 1575342
 1594912
 1614481
 1634051
 1653620
 1673190
 1692759
 1712329
 1731898
 1751468
 1771037
 1790607
 1810176
 1829746
 1849315
 1868885
 1888454
 1908023
 1927593
 1947162
 1966732
 1986301
 2005871
 2025440
 2045010
 2064579
 2084149
 2103718
 2123288
 2142857
 2162427
 2181996
 2201566
 2221135
 2240705
 2260274
 2279843
 2299413
 2318982
 2338552
 2358121
 2377691
 2397260
 2416830
 2436399
 2455969
 2475538
 2495108
 2514677
 2534247
 2553816
 2573386
 2592955
 2612524
 2632094
 2651663
 2671233
 2690802
 2710372
 2729941
 2749511
 2769080
 2788650
 2808219
 2827789
 2847358
 2866928
 2886497
 2906067
 2925636
 2945205
 2964775
 2984344
 3003914
 3023483
 3043053
 3062622
 3082192
 3101761
 3121331
 3140900
 3160470
 3180039
 3199609
 3219178
 3238748
 3258317
 3277886
 3297456
 3317025
 3336595
 3356164
 3375734
 3395303
 3414873
 3434442
 3454012
 3473581
 3493151
 3512720
 3532290
 3551859
 3571429
 3590998
 3610568
 3630137
 3649706
 3669276
 3688845
 3708415
 3727984
 3747554
 3767123
 3786693
 3806262
 3825832
 3845401
 3864971
 3884540
 3904110
 3923679
 3943249
 3962818
 3982387
 4001957
 4021526
 4041096
 4060665
 4080235
 4099804
 4119374
 4138943
 4158513
 4178082
 4197652
 4217221
 4236791
 4256360
 4275930
 4295499
 4315068
 4334638
 4354207
 4373777
 4393346
 4412916
 4432485
 4452055
 4471624
 4491194
 4510763
 4530333
 4549902
 4569472
 4589041
 4608611
 4628180
 4647750
 4667319
 4686888
 4706458
 4726027
 4745597
 4765166
 4784736
 4804305
 4823875
 4843444
 4863014
 4882583
 4902153
 4921722
 4941292
 4960861
 4980431
 5000000
