# Supplementary material for: Amplified Light-Induced pKa Modulation with Diarylethene Photoswitches
Source: J Org Chem. 2024 Nov 30;89(24):17991–8002. doi: 10.1021/acs.joc.4c01606 (PMC11667731; doi:10.1021/acs.joc.4c01606)
Supplement: Supplementary file 3 — jo4c01606_si_003.zip [file jo4c01606_si_003.zip › FID for publication part 2/Characterization zip part 2/DAE6o/DAE6o COSY/pdata/1/auditp.txt]

##TITLE= Audit trail, TopSpin 3.7.0
##JCAMPDX= 5.01
##ORIGIN= Bruker BioSpin GmbH
##OWNER= marcv
$$ C:/Users/marcv/OneDrive - Universitat Aut�noma de Barcelona/PostDoc UAB/Projecte Doctorat/Article Phenol-DTE/Correccions/2D NMR/mvp DTE8 carct/2/pdata/1/auditp.txt
##AUDIT TRAIL=  $$ (NUMBER, WHEN, WHO, WHERE, PROCESS, VERSION, WHAT)
(   1,<2024-08-26 14:15:12.092 +0200>,<sermnuab>,<cie-56-18.uab.cat>,<go4>,<TopSpin 3.6.3>,
      <created by zg on data set with UUID '6648a2fc-6399-11ef-93f1-1c7ee510900a'
       started at 2024-08-26 12:53:16.926 +0200,
       POWCHK enabled, PULCHK disabled,
       completed at 2024-08-26 14:15:12.091 +0200

       configuration hash MD5:
       46 FC 76 80 28 4F C0 D3 4C 84 62 72 1D 56 5B 62
       data hash MD5: 2K * 256
       98 EC F6 F6 14 C5 DE CC 92 96 8A 6F C6 D2 01 78
>)
(   2,<2024-08-27 11:10:51.837 +0200>,<marcv>,<DESKTOP-FKBB1OO>,<proc2d>,<TopSpin 3.7.0>,
      <Start of raw data processing
       xfb F2: SI = 2K WDW = 3 SSB = 0 FT_mod = 6 PKNL = 1 F1: SI = 1K ME_mod = 2 NCOEF = 32 WDW = 3 SSB = 0 FT_mod = 6 FCOR = 0.5 PH_mod = 2
       data hash MD5: 2K * 1K
       5E EC FB 67 72 5E 60 4A 1E 98 5E 2B 67 C6 F8 65>)
(   3,<2024-08-27 11:10:59.236 +0200>,<marcv>,<DESKTOP-FKBB1OO>,<proc2d>,<TopSpin 3.7.0>,
      <abs1 F1: ABSG = 5 ABSF1 = 9.706928 ABSF2 = -0.3069277
       data hash MD5: 2K * 1K
       56 31 22 D0 03 CE B1 4F 08 F0 AE F3 00 6A 60 DB>)
(   4,<2024-08-27 11:10:59.424 +0200>,<marcv>,<DESKTOP-FKBB1OO>,<proc2d>,<TopSpin 3.7.0>,
      <abs2 F2: ABSG = 5 ABSF1 = 10.00693 ABSF2 = -0.006925621
       data hash MD5: 2K * 1K
       65 9A F5 0E 94 8F 7A DC 92 14 89 50 D0 B3 D7 35>)
##END=

$$ hash MD5
$$ 52 C5 B7 56 F6 56 92 28 C2 8D 82 39 31 86 98 6D
