# Supplementary material for: Amplified Light-Induced pKa Modulation with Diarylethene Photoswitches
Source: J Org Chem. 2024 Nov 30;89(24):17991–8002. doi: 10.1021/acs.joc.4c01606 (PMC11667731; doi:10.1021/acs.joc.4c01606)
Supplement: Supplementary file 3 — jo4c01606_si_003.zip [file jo4c01606_si_003.zip › FID for publication part 2/Characterization zip part 2/DAE6o/DAE6o COSY/topshimreport]

New TopShim run:

version = topshim 2.0.0
date = 2024-08-26
time = 12:50:58.652
command = topshim 

1D SHIMMING

Parameters:

maximum order = 5
probe = Z8558_0038
solvent = DMSO
shim nucleus = 2H
nucleus optimised for = 1H
o1p (from lock) = 2.49 ppm
optimisation parameters = ls
linewidth 1H = 0.10 Hz
envelope shape / strictness = 2.00 / 200

Results:

initial B0 stdDev = 0.44 Hz
sample size = 2.43 cm, position = -0.10 cm
final B0 stdDev = 0.21 Hz > improvement = 2.1
envelope width = 0.48 Hz
shim changes: 
Z	-2
Z3	+68
Z4	-155
Z5	-251

duration = 1 min 10 sec
completed successfully
finished Mon Aug 26 12:52:07 2024


========================================================================
