# Supplementary material for: Amplified Light-Induced pKa Modulation with Diarylethene Photoswitches
Source: J Org Chem. 2024 Nov 30;89(24):17991–8002. doi: 10.1021/acs.joc.4c01606 (PMC11667731; doi:10.1021/acs.joc.4c01606)
Supplement: Supplementary file 3 — jo4c01606_si_003.zip [file jo4c01606_si_003.zip › FID for publication part 2/Characterization zip part 2/DAE6o/DAE6o COSY/uxnmr.info]

CONFIGURATION INFORMATION
=========================

Path         : /opt/topspin3.6.3/conf/instr/spect/uxnmr.info
Date         : Thu Jan 25 09:08:54 2024
Release      : TopSpin 3.6.3
Installed in : /opt/topspin3.6.3
Host         : cie-56-18.uab.cat
OS           : CentOS Linux release 7.9.2009 (Core)
CPU          : Intel(R) Xeon(R) CPU W3550 @ 3.07GHz (4 cores at 3067 MHz)
User         : sermnuab (SeRMN UAB Users)
System       : Avance III 600 NMR spectrometer
1H-frequency : 600.13 MHz
Description  : Avance III 600 @SeRMN
Location     : SeRMN UAB
Bruker Order : PH000806
Configured in: cie-56-18.uab.cat:/opt/topspin3.6.3/conf/instr/spect

IPSO: connected to spectrometer subnet
- TCP/IP address = 149.236.99.90
 - IPSO type: 19"
- Tctrl : 1
- Fctrls: 3
- Gctrl1: with digital preemphasis
- Rctrl : none
- FREDs : none
- DPP : 1

DRU1: DEB_DEFAULT 
- TCP/IP address = 149.236.99.77
- Firmware Version = 170619
- DRU1 controls AQS-Rack and HPPR/2

AQS: connected to 149.236.99.77:/dev/tty10
  _Slot_ SBSB _____________________Board_____________________
  Number Addr Type HW-VS FW-VS ID  ECL Name   Description
  -----------------------------------------------------------
     2   0x10 0x42   0x3    AW  R  3.0 REC-1  AQS RXAD600 Z102117/00312 ECL 03.00
     3   0x34 0xc0   0x1        X  0.4 REF-1  REF-600 Reference Board for AQS Receiver
     4   0x24 0x19   0x8    AD  S  2.0 SGU-1  AQS SGU/2 600 Z103081/00300 ECL 02.00 FPGA-Vs=AF
     5   0x25 0x19   0x8    AD  S  2.0 SGU-2  AQS SGU/2 600 Z103081/00126 ECL 02.00 FPGA-Vs=AF
     6   0x26 0x19   0x8    AD  S  2.0 SGU-3  AQS SGU/2 600 Z103081/00316 ECL 02.00 FPGA-Vs=AF
    21   0x21 0xcf     0        P  1.0 PSD-1  PSD/3 Power Supply Distribution Board
    --   0x20 0xc6     0        B  1.2 AQS/2  AQS/2 chassis
     1   0x20  0x7     0        B      MASTER AQS Rack Master
  Logical Receiver/SGU configuration:


Router: none installed


Transmitters at the spectrometer subnet:
----------------------------------------
BLA_W1345096_0091 W1345096/0091 ECL 1:
- TCP/IP address = 149.236.99.93
- Firmware VS    = 20120627
- Amplifier      = BLAXH2H300/100/150 E 200-600MHZ: W1345096/0091 ECL 1
- Router         = BLMMR32 RF AMPLIFIER MODULE: W1345204/0135 ECL 0
- Controller     = BLA CONTROL BOARD 6 2V H-USB: W1522050/0022 ECL 1
BLA_W1345092_0060 W1345092/0060 ECL 0:
- TCP/IP address = 149.236.99.92
- Firmware VS    = 20120627
- Amplifier      = BLAX300 E 6-365MHZ: W1345092/0060 ECL 0
- Router         = BLMMR31 RF AMPLIFIER MODULE: W1345212/0215 ECL 0
- Controller     = BLA CONTROL BOARD 6 1V V-USB: W1522041/0110 ECL 1

Gradient amplifiers at the spectrometer subnet:
----------------------------------------------
BGA1: BGA_W1213891_0009
- TCP/IP address   = 149.236.99.94
- Firmware version = 20080206
- Web version      = 1.1
- Current limits   = 0.0/X, 0.0/Y, -10.0/Z (in A)

BSMS: BSMS/2 connected to ethernet
- TCP/IP address = 149.236.99.20
- ELCB firmware version = 20210212
- SCB channels = 40
- Shim System = BOSS2-SB
- 2HTX Amplifier: not available
- Lock: installed
- VTU_SPB = BSMS/2 SPB-E SENSOR & PNEUMATIC BD: Z115192/00855 ECL 05.04
- VTU_VPSB1 = BSMS/2 VARIABLE POWER SUPPLY BD: Z115193/04339 ECL 01.05

VTU: in BSMS/2 connected to ethernet
- TCP/IP address = 149.236.99.20

SampleCase: in BSMS/2 connected to ethernet
- TCP/IP address = 149.236.99.20

Bruker Automatic Changer: device connected to 149.236.99.90:/dev/tty01
- Capacity: 24 holders
- Firmware: 970111
- use BACS air  = yes
- BACS sx delay = 10 s
- Sample Rail fast changer mode = no

Eurotherm VTU: device connected to 149.236.99.90:/dev/tty05
- (used by TopSpin)

Preamplifiers :
HPPR2: - HPPR/2 preamplifier connected to 149.236.99.77:/dev/tty10
    Type      : HPPR/2
    Controller: Cover/1 with Application firmware = AQ
                15 LEDs for tuning, 15 LEDs for matching
    Module  1 : 1H LNA
                PN=Z003462, SN=00485 from 20061101
    Module  2 : XBB19F 2HS
                PN=Z003506, SN=00529 from 20061024
    Module  3 : 2H
                PN=Z003473, SN=00491 from 20061206


Gradient Controller cable connections
--------------------------------------------------------------------
GCtrl1: connected via DPP to GREAT 1-10 Gradient Amplifier Unit W1213891/0009

RF cable connections (detected)
--------------------------------------------------------------------
SGU1 NORM output -> input 1 of transmitter 1 (BLAXH2H300/100/150 E 200-600MHZ W1345096/0091 at TCP/IP 149.236.99.93)
SGU1 AUX  output -> input 4 of transmitter 1 (BLAXH2H300/100/150 E 200-600MHZ W1345096/0091 at TCP/IP 149.236.99.93)
SGU2 NORM output -> input 2 of transmitter 1 (BLAXH2H300/100/150 E 200-600MHZ W1345096/0091 at TCP/IP 149.236.99.93)
SGU2 AUX  output -> TUNE signal input of HPPR
SGU3 NORM output -> input 3 of transmitter 1 (BLAXH2H300/100/150 E 200-600MHZ W1345096/0091 at TCP/IP 149.236.99.93)
SGU3 AUX  output -> input 1 of transmitter 2 (BLAX300 E 6-365MHZ W1345092/0060 at TCP/IP 149.236.99.92)

Blanking cable connections (detected)
--------------------------------------------------------------------
transmitter 1 = BLAXH2H300/100/150 E 200-600MHZ W1345096/0091 at TCP/IP 149.236.99.93:
- amplifier 1H-100W uses blanking 2
- amplifier X-300W uses blanking 1
- amplifier 2H-150W needs no blanking

transmitter 2 = BLAX300 E 6-365MHZ W1345092/0060 at TCP/IP 149.236.99.92:
- amplifier X-300W uses blanking 3
