# Supplementary material for: Amplified Light-Induced pKa Modulation with Diarylethene Photoswitches
Source: J Org Chem. 2024 Nov 30;89(24):17991–8002. doi: 10.1021/acs.joc.4c01606 (PMC11667731; doi:10.1021/acs.joc.4c01606)
Supplement: Supplementary file 3 — jo4c01606_si_003.zip [file jo4c01606_si_003.zip › FID for publication part 2/Characterization zip part 2/DAE6o/DAE6o COSY/vtc_pid_settings]

VTC_REG_PID_SET_CH1=\
<pid_settings type="probehead">
   <standard_pid proportional="2.219" integral="143.407" differential="23.901" />
   <temperature selftune="298.000" min="248.000" max="348.000" />
   <vta type="5" sensor="1" connected_sensors="1" />
   <gasflow selftune="400.000" min="350.000" max="450.000" />
   <bcu_chiller type="1" selftune="1" min="0" max="1000" />
   <pics checksum="" name=" PH TXI 600S3 H-C/N-D-05 Z BTO" />
   <checksum value="B0C47F6B" />
</pid_settings>
