# Supplementary material for: Amplified Light-Induced pKa Modulation with Diarylethene Photoswitches
Source: J Org Chem. 2024 Nov 30;89(24):17991–8002. doi: 10.1021/acs.joc.4c01606 (PMC11667731; doi:10.1021/acs.joc.4c01606)
Supplement: Supplementary file 3 — jo4c01606_si_003.zip [file jo4c01606_si_003.zip › FID for publication part 2/Characterization zip part 2/DAE6o/DAE6o HMBC/pdata/1/auditp.txt]

##TITLE= Audit trail, TopSpin 3.7.0
##JCAMPDX= 5.01
##ORIGIN= Bruker BioSpin GmbH
##OWNER= marcv
$$ C:/Users/marcv/OneDrive - Universitat Aut�noma de Barcelona/PostDoc UAB/Projecte Doctorat/Article Phenol-DTE/Correccions/2D NMR/mvp DTE8 carct/4/pdata/1/auditp.txt
##AUDIT TRAIL=  $$ (NUMBER, WHEN, WHO, WHERE, PROCESS, VERSION, WHAT)
(   1,<2024-08-26 18:19:31.146 +0200>,<sermnuab>,<cie-56-18.uab.cat>,<go4>,<TopSpin 3.6.3>,
      <created by zg on data set with UUID 'c0ad70fc-63bb-11ef-926a-1c7ee510900a'
       started at 2024-08-26 16:59:11.506 +0200,
       POWCHK enabled, PULCHK disabled,
       completed at 2024-08-26 18:19:31.145 +0200

       configuration hash MD5:
       46 FC 76 80 28 4F C0 D3 4C 84 62 72 1D 56 5B 62
       data hash MD5: 2K * 256
       FD EF 29 B9 AB 12 65 30 70 B1 FF 94 14 FB 9E 18
>)
(   2,<2024-08-27 11:13:01.214 +0200>,<marcv>,<DESKTOP-FKBB1OO>,<proc2d>,<TopSpin 3.7.0>,
      <Start of raw data processing
       xfb F2: SI = 2K WDW = 4 SSB = 2 FT_mod = 6 PKNL = 1 PHC0 = -48.71936 PHC1 = 36.46596 F1: SI = 1K ME_mod = 2 NCOEF = 32 WDW = 4 SSB = 2 FT_mod = 6 FCOR = 1 PHC0 = 179.9814 PHC1 = 0
       data hash MD5: 2K * 1K
       D5 CC B7 21 6F 2A 9C 43 55 63 70 E3 34 9A F1 D4>)
##END=

$$ hash MD5
$$ 23 62 6C 80 0E 8E 42 84 B6 5D 59 50 09 ED A3 89
