# Supplementary material for: Amplified Light-Induced pKa Modulation with Diarylethene Photoswitches
Source: J Org Chem. 2024 Nov 30;89(24):17991–8002. doi: 10.1021/acs.joc.4c01606 (PMC11667731; doi:10.1021/acs.joc.4c01606)
Supplement: Supplementary file 3 — jo4c01606_si_003.zip [file jo4c01606_si_003.zip › FID for publication part 2/Characterization zip part 2/DAE6o/DAE6o HNMR/audita.txt]

##TITLE= Audit trail, TopSpin 3.5 pl 6
##JCAMPDX= 5.01
##ORIGIN= Bruker BioSpin GmbH
##OWNER= sermnuab
$$ /home/sermnuab/data/jmarquet/nmr/mvp DTE8 caract/8/audita.txt
##AUDIT TRAIL=  $$ (NUMBER, WHEN, WHO, WHERE, PROCESS, VERSION, WHAT)
(   1,<2018-10-05 19:25:26.192 +0200>,<sermnuab>,<cie-55-31>,<go4>,<TopSpin 3.5.6>,
      <created by zg
	started at 2018-10-05 19:24:11.270 +0200,
	POWCHK enabled, PULCHK disabled,
       configuration hash MD5:
       78 76 BC 85 38 42 1C 4C 24 65 57 5A 97 7F 4A 29
       data hash MD5: 32K
       D3 4D E9 84 27 0B AF E5 B3 0C BD F1 E0 01 39 BE>)
##END=

$$ hash MD5
$$ 56 6E A5 C7 10 D2 70 B1 4E 1B 70 B5 E1 44 2A 2E
