# Supplementary material for: Amplified Light-Induced pKa Modulation with Diarylethene Photoswitches
Source: J Org Chem. 2024 Nov 30;89(24):17991–8002. doi: 10.1021/acs.joc.4c01606 (PMC11667731; doi:10.1021/acs.joc.4c01606)
Supplement: Supplementary file 3 — jo4c01606_si_003.zip [file jo4c01606_si_003.zip › FID for publication part 2/Characterization zip part 2/DAE6o/DAE6o HNMR/pdata/1/auditp.txt]

##TITLE= Audit trail, TopSpin 3.5 pl 6
##JCAMPDX= 5.01
##ORIGIN= Bruker BioSpin GmbH
##OWNER= sermnuab
$$ /home/sermnuab/data/jmarquet/nmr/mvp DTE8 caract/8/pdata/1/auditp.txt
##AUDIT TRAIL=  $$ (NUMBER, WHEN, WHO, WHERE, PROCESS, VERSION, WHAT)
(   1,<2018-10-05 19:24:11.268 +0200>,<sermnuab>,<cie-55-31>,<go4>,<TopSpin 3.5.6>,
      <acquisition in progress>)
(   2,<2018-10-05 19:24:32.806 +0200>,<sermnuab>,<cie-55-31>,<proc1d>,<TopSpin 3.5.6>,
      <Start of raw data processing
       efp LB = 0.3 FT_mod = 6 PKNL = 1 PHC0 = 90.23133 PHC1 = -22.93351 SI = 32K 
       data hash MD5: 32K
       82 64 21 92 73 E5 5B 18 7D 92 69 90 8E 65 0B 74>)
##END=

$$ hash MD5
$$ 39 D1 EE EB F2 47 E2 7C 2A 8D 11 E6 3E A2 82 6F
