# Supplementary material for: Amplified Light-Induced pKa Modulation with Diarylethene Photoswitches
Source: J Org Chem. 2024 Nov 30;89(24):17991–8002. doi: 10.1021/acs.joc.4c01606 (PMC11667731; doi:10.1021/acs.joc.4c01606)
Supplement: Supplementary file 3 — jo4c01606_si_003.zip [file jo4c01606_si_003.zip › FID for publication part 2/Characterization zip part 2/DAE6o/DAE6o HSQC/audita.txt]

##TITLE= Audit trail, TopSpin 3.6.3
##JCAMPDX= 5.01
##ORIGIN= Bruker BioSpin GmbH
##OWNER= sermnuab
$$ /opt/nmrdata/current/jhernando/mvp DTE8 carct/3/audita.txt
##AUDIT TRAIL=  $$ (NUMBER, WHEN, WHO, WHERE, PROCESS, VERSION, WHAT)
(   1,<2024-08-26 16:59:09.400 +0200>,<sermnuab>,<cie-56-18.uab.cat>,<go4>,<TopSpin 3.6.3>,
      <created by zg on data set with UUID 'd9304e2c-63a4-11ef-893b-1c7ee510900a'
       started at 2024-08-26 14:15:14.171 +0200,
       POWCHK enabled, PULCHK disabled,
       completed at 2024-08-26 16:59:09.399 +0200

       configuration hash MD5:
       46 FC 76 80 28 4F C0 D3 4C 84 62 72 1D 56 5B 62
       data hash MD5: 2K * 256
       AC 6E 48 66 C2 7C 03 B6 11 5B 37 3D 68 10 BF E9
>)
##END=

$$ hash MD5
$$ 95 3B 3D D4 75 0E 5C 5A B8 53 96 BD A5 30 DC 97
