# Supplementary material for: Amplified Light-Induced pKa Modulation with Diarylethene Photoswitches
Source: J Org Chem. 2024 Nov 30;89(24):17991–8002. doi: 10.1021/acs.joc.4c01606 (PMC11667731; doi:10.1021/acs.joc.4c01606)
Supplement: Supplementary file 3 — jo4c01606_si_003.zip [file jo4c01606_si_003.zip › FID for publication part 2/Characterization zip part 2/DAE6o/DAE6o HSQC/pdata/1/auditp.txt]

##TITLE= Audit trail, TopSpin 3.7.0
##JCAMPDX= 5.01
##ORIGIN= Bruker BioSpin GmbH
##OWNER= marcv
$$ C:/Users/marcv/OneDrive - Universitat Aut�noma de Barcelona/PostDoc UAB/Projecte Doctorat/Article Phenol-DTE/Correccions/2D NMR/mvp DTE8 carct/3/pdata/1/auditp.txt
##AUDIT TRAIL=  $$ (NUMBER, WHEN, WHO, WHERE, PROCESS, VERSION, WHAT)
(   1,<2024-08-26 16:59:09.400 +0200>,<sermnuab>,<cie-56-18.uab.cat>,<go4>,<TopSpin 3.6.3>,
      <created by zg on data set with UUID 'd9304e2c-63a4-11ef-893b-1c7ee510900a'
       started at 2024-08-26 14:15:14.171 +0200,
       POWCHK enabled, PULCHK disabled,
       completed at 2024-08-26 16:59:09.399 +0200

       configuration hash MD5:
       46 FC 76 80 28 4F C0 D3 4C 84 62 72 1D 56 5B 62
       data hash MD5: 2K * 256
       AC 6E 48 66 C2 7C 03 B6 11 5B 37 3D 68 10 BF E9
>)
(   2,<2024-08-27 11:15:35.261 +0200>,<marcv>,<DESKTOP-FKBB1OO>,<proc2d>,<TopSpin 3.7.0>,
      <Start of raw data processing
       xfb F2: SI = 2K WDW = 3 SSB = 0 FT_mod = 6 PKNL = 1 F1: SI = 1K ME_mod = 2 NCOEF = 32 WDW = 3 SSB = 0 FT_mod = 6 FCOR = 0.5 PH_mod = 2
       data hash MD5: 2K * 1K
       2B D0 D7 DA 17 D5 72 39 16 83 FD 77 DF 58 6B BF>)
(   3,<2024-08-27 11:15:36.835 +0200>,<marcv>,<DESKTOP-FKBB1OO>,<proc2d>,<TopSpin 3.7.0>,
      <abs1 F1: ABSG = 5 ABSF1 = 219.7149 ABSF2 = 0.2850413
       data hash MD5: 2K * 1K
       BE AD D5 F3 14 01 C9 54 A7 9A 6E D5 90 39 B1 E6>)
(   4,<2024-08-27 11:15:37.008 +0200>,<marcv>,<DESKTOP-FKBB1OO>,<proc2d>,<TopSpin 3.7.0>,
      <abs2 F2: ABSG = 5 ABSF1 = 13.01307 ABSF2 = -1.013072
       data hash MD5: 2K * 1K
       F0 E4 A5 37 DE C8 FF 31 6B 47 6B B3 4D AD E9 71>)
##END=

$$ hash MD5
$$ ED 1B 65 CB C6 F6 C5 C0 4D 70 49 0F 6E 6A 1B A3
