# Supplementary material for: Amplified Light-Induced pKa Modulation with Diarylethene Photoswitches
Source: J Org Chem. 2024 Nov 30;89(24):17991–8002. doi: 10.1021/acs.joc.4c01606 (PMC11667731; doi:10.1021/acs.joc.4c01606)
Supplement: Supplementary file 3 — jo4c01606_si_003.zip [file jo4c01606_si_003.zip › FID for publication part 2/Characterization zip part 2/DAE6o/DAE6o HSQC/pdata/1/curdat2]

##TITLE= Parameter file, TopSpin 3.7.0
##JCAMPDX= 5.0
##DATATYPE= Parameter Values
##NPOINTS= 1	$$ modification sequence number
##ORIGIN= Bruker BioSpin GmbH
##OWNER= marcv
$$ 2024-08-27 14:49:22.683 +0200  marcv@DESKTOP-FKBB1OO
$$ C:/Users/marcv/OneDrive - Universitat Aut�noma de Barcelona/PostDoc UAB/Projecte Doctorat/Article Phenol-DTE/Correccions/2D NMR/mvp DTE8 carct/3/pdata/1/curdat2
$$ process C:\Bruker\TopSpin3.7.0\prog\mod\dataserver.exe
##$DATPATH2= <C:/Users/marcv/OneDrive - Universitat Aut�noma de Barcelona/PostDoc UAB/Projecte Doctorat/Article Phenol-DTE/Correccions/2D NMR>
##$DU2= <>
##$EXPNO2= 1
##$NAME2= <mvp DTE8 carct>
##$PROCNO2= 1
##$TYPE= <>
##$USER2= <>
##END=
