# Supplementary material for: Amplified Light-Induced pKa Modulation with Diarylethene Photoswitches
Source: J Org Chem. 2024 Nov 30;89(24):17991–8002. doi: 10.1021/acs.joc.4c01606 (PMC11667731; doi:10.1021/acs.joc.4c01606)
Supplement: Supplementary file 3 — jo4c01606_si_003.zip [file jo4c01606_si_003.zip › FID for publication part 2/Characterization zip part 2/DAE6o/DAE6o HSQC/shimvalues]

# Mon Aug 26 14:16:10 2024
#$$PROBEIDENTIFIER=Z8558_0038
#$$PROBENAME=PH TXI 600S3 H-C/N-D-05 Z BTO
#$$SHIMID=302923
#
# Active Shim Gradients
#
Z           		-18621          
Z2          		685             
Z3          		434             
Z4          		-6526           
Z5          		-1944           
Z6          		-417            
X           		-6457           
XZ          		2030            
XZ2         		-72             
XZ3         		867             
XZ4         		-3126           
XZ5         		35840           
Y           		-6414           
YZ          		3147            
YZ2         		-6457           
YZ3         		-9080           
YZ4         		2199            
YZ5         		5122            
XY          		14760           
XYZ         		7612            
XYZ2        		9088            
XYZ3        		-1677           
XYZ4        		-3488           
XYZ5        		0               
(X2-Y2)     		1677            
(X2-Y2)Z    		8153            
(X2-Y2)Z2   		-1225           
(X2-Y2)Z3   		319             
(X2-Y2)Z4   		-358            
(X2-Y2)Z5   		0               
X3          		-16200          
X3Z         		1578            
Y3          		-4868           
Y3Z         		-4142           
#
# Lock Parameter
#
FIELD		-819.213
LOCKPHASE		154.318 
LOCKPOWER		-20.000 
LOCKGAIN		93.257  
LOCKDC		-40.100 
LOCKSHIFT		2.490   
LOOPGAIN		5.000   
LOOPTIME		0.250   
LOOPFILTER		500.000 
#
IEEE64_VERSION_CODE 1
#
# Shim currents 
#
SHIM_SETTING [1 ]  -9031.09909623  
SHIM_SETTING [2 ]  684.76553420    
SHIM_SETTING [3 ]  433.51100035    
SHIM_SETTING [4 ]  0.00000000      
SHIM_SETTING [5 ]  -6525.78954900  
SHIM_SETTING [6 ]  -1944.18156021  
SHIM_SETTING [7 ]  -417.20300000   
SHIM_SETTING [8 ]  0.00000000      
SHIM_SETTING [9 ]  0.00000000      
SHIM_SETTING [10]  -17778.13100000 
SHIM_SETTING [11]  -14622.60500000 
SHIM_SETTING [12]  -726.10000000   
SHIM_SETTING [13]  -9009.35200000  
SHIM_SETTING [14]  0.00000000      
SHIM_SETTING [15]  7449.40434863   
SHIM_SETTING [16]  -23057.82065140 
SHIM_SETTING [17]  4827.50246070   
SHIM_SETTING [18]  -11396.03046071 
SHIM_SETTING [19]  31371.77865953  
SHIM_SETTING [20]  -42253.19327963 
SHIM_SETTING [21]  8082.44700000   
SHIM_SETTING [22]  -8696.19500000  
SHIM_SETTING [23]  8478.29800000   
SHIM_SETTING [24]  -2612.66300000  
SHIM_SETTING [25]  2858.41000000   
SHIM_SETTING [26]  -1424.66600000  
SHIM_SETTING [27]  0.00000000      
SHIM_SETTING [28]  -14196.97862386 
SHIM_SETTING [29]  920.93000000    
SHIM_SETTING [30]  873.54600000    
SHIM_SETTING [31]  7287.83540078   
SHIM_SETTING [32]  -7626.98662386  
SHIM_SETTING [33]  23390.10600000  
SHIM_SETTING [34]  10644.91800000  
SHIM_SETTING [35]  18019.35500000  
SHIM_SETTING [36]  5167.10200000   
SHIM_SETTING [37]  1357.27928771   
SHIM_SETTING [38]  -117.22466888   
SHIM_SETTING [39]  -16175.07540079 
SHIM_SETTING [40]  0.00000000      
