# Supplementary material for: Amplified Light-Induced pKa Modulation with Diarylethene Photoswitches
Source: J Org Chem. 2024 Nov 30;89(24):17991–8002. doi: 10.1021/acs.joc.4c01606 (PMC11667731; doi:10.1021/acs.joc.4c01606)
Supplement: Supplementary file 3 — jo4c01606_si_003.zip [file jo4c01606_si_003.zip › FID for publication part 2/Characterization zip part 2/DAE7o/DAE7o CNMR/audita.txt]

##TITLE= Audit trail, TopSpin 3.5 pl 6
##JCAMPDX= 5.01
##ORIGIN= Bruker BioSpin GmbH
##OWNER= sermnuab
$$ /home/sermnuab/data/jmarquet/nmr/mvp DTE9 carct/2/audita.txt
##AUDIT TRAIL=  $$ (NUMBER, WHEN, WHO, WHERE, PROCESS, VERSION, WHAT)
(   1,<2018-09-19 08:29:36.773 +0200>,<sermnuab>,<cie-55-31>,<go4>,<TopSpin 3.5.6>,
      <created by zg
	started at 2018-09-18 21:02:02.957 +0200,
	POWCHK enabled, PULCHK disabled,
       configuration hash MD5:
       6D DB 62 0C DC FB C0 58 78 2D A3 4A A1 3E 3A 05
       data hash MD5: 64K
       CD 7E F4 D2 FE A5 D1 85 50 AC 2B FF A4 7A FA DD>)
##END=

$$ hash MD5
$$ 65 09 A9 5A 02 36 E6 A2 EA D6 54 15 75 22 5F C3
