# Supplementary material for: Amplified Light-Induced pKa Modulation with Diarylethene Photoswitches
Source: J Org Chem. 2024 Nov 30;89(24):17991–8002. doi: 10.1021/acs.joc.4c01606 (PMC11667731; doi:10.1021/acs.joc.4c01606)
Supplement: Supplementary file 3 — jo4c01606_si_003.zip [file jo4c01606_si_003.zip › FID for publication part 2/Characterization zip part 2/DAE7o/DAE7o CNMR/pdata/1/auditp.txt]

##TITLE= Audit trail, TopSpin 4.0.8
##JCAMPDX= 5.01
##ORIGIN= Bruker BioSpin GmbH
##OWNER= marcv
$$ C:/Users/marcv/OneDrive - Universitat Aut�noma de Barcelona/Doctorat/Cap�tol 1 DTE's/NMR/DTE9/data/DTE9/nmr/mvp DTE9 carct/2/pdata/1/auditp.txt
##AUDIT TRAIL=  $$ (NUMBER, WHEN, WHO, WHERE, PROCESS, VERSION, WHAT)
(   1,<2018-09-19 08:29:36.773 +0200>,<sermnuab>,<cie-55-31>,<go4>,<TopSpin 3.5.6>,
      <created by zg
	started at 2018-09-18 21:02:02.957 +0200,
	POWCHK enabled, PULCHK disabled,
       configuration hash MD5:
       6D DB 62 0C DC FB C0 58 78 2D A3 4A A1 3E 3A 05
       data hash MD5: 64K
       CD 7E F4 D2 FE A5 D1 85 50 AC 2B FF A4 7A FA DD>)
(   2,<2021-02-15 14:21:30.554 +0100>,<marcv>,<DESKTOP-FKBB1OO>,<proc1d>,<TopSpin 4.0.8>,
      <Start of raw data processing
       ft FT_mod = 6 PKNL = 1 SI = 64K 
       data hash MD5: 64K
       85 27 36 0D 40 49 DB ED 7F 12 5A 92 76 40 FC 98>)
(   3,<2021-02-15 14:21:33.103 +0100>,<marcv>,<DESKTOP-FKBB1OO>,<proc1d>,<TopSpin 4.0.8>,
      <apk 
       data hash MD5: 64K
       E5 96 18 6C D9 E1 EE 73 69 03 1F 90 B7 9C E6 54>)
##END=

$$ hash MD5
$$ 3A 1D 38 53 D0 63 5E D1 88 18 0F 2A 38 9A 30 A4
