# Supplementary material for: Amplified Light-Induced pKa Modulation with Diarylethene Photoswitches
Source: J Org Chem. 2024 Nov 30;89(24):17991–8002. doi: 10.1021/acs.joc.4c01606 (PMC11667731; doi:10.1021/acs.joc.4c01606)
Supplement: Supplementary file 3 — jo4c01606_si_003.zip [file jo4c01606_si_003.zip › FID for publication part 2/Characterization zip part 2/DAE7o/DAE7o CNMR/shimvalues]

# Wed Sep 19 08:29:36 2018
#$$PROBEIDENTIFIER=Z104450_0188
#$$PROBENAME=PA BBO 400S1 BBF-H-D-05 Z
#$$SHIMID=313232
#
# Active Shim Gradients
#
Z           		5548            
Z2          		605             
Z3          		-2219           
Z4          		2697            
Z5          		-18             
Z6          		0               
X           		-2816           
XZ          		4484            
XZ2         		3878            
XZ3         		-490            
Y           		675             
YZ          		-4559           
YZ2         		4225            
YZ3         		1596            
XY          		-5225           
XYZ         		219             
(X2-Y2)     		4110            
(X2-Y2)Z    		-2598           
X3          		-2902           
Y3          		-3739           
#
# Lock Parameter
#
FIELD		8797.641
LOCKPHASE		210.000 
LOCKPOWER		-30.000 
LOCKGAIN		149.680 
LOCKDC		-59.300 
LOCKSHIFT		7.240   
LOOPGAIN		-12.000 
LOOPTIME		0.400   
LOOPFILTER		100.000 
#
IEEE64_VERSION_CODE 1
#
# Shim currents 
#
SHIM_SETTING [1 ]  2690.60218442   
SHIM_SETTING [2 ]  299.65688240    
SHIM_SETTING [3 ]  -1167.07878012  
SHIM_SETTING [4 ]  1418.85934430   
SHIM_SETTING [5 ]  -9.60324387     
SHIM_SETTING [6 ]  -1481.21600000  
SHIM_SETTING [7 ]  2358.58400000   
SHIM_SETTING [8 ]  2039.72200000   
SHIM_SETTING [9 ]  2161.69700000   
SHIM_SETTING [10]  -2748.35000000  
SHIM_SETTING [11]  355.05000000    
SHIM_SETTING [12]  -2398.03400000  
SHIM_SETTING [13]  2222.15700000   
SHIM_SETTING [14]  839.71900000    
SHIM_SETTING [15]  0.00000000      
SHIM_SETTING [16]  -1366.39200000  
SHIM_SETTING [17]  -257.52000000   
SHIM_SETTING [18]  115.28100000    
SHIM_SETTING [19]  -1526.58800000  
SHIM_SETTING [20]  -1966.49800000  
