# Supplementary material for: Amplified Light-Induced pKa Modulation with Diarylethene Photoswitches
Source: J Org Chem. 2024 Nov 30;89(24):17991–8002. doi: 10.1021/acs.joc.4c01606 (PMC11667731; doi:10.1021/acs.joc.4c01606)
Supplement: Supplementary file 3 — jo4c01606_si_003.zip [file jo4c01606_si_003.zip › FID for publication part 2/Characterization zip part 2/DAE7o/DAE7o COSY/acqu2]

##TITLE= Parameter file, TopSpin 3.6.3
##JCAMPDX= 5.0
##DATATYPE= Parameter Values
##NPOINTS= 1	$$ modification sequence number
##ORIGIN= Bruker BioSpin GmbH
##OWNER= sermnuab
$$ 2024-09-04 18:29:00.263 +0200  sermnuab@cie-56-18.uab.cat
$$ /opt/nmrdata/current/jhernando/mvp 2.64.10 DTE9 col3 fr1/1/acqu2
$$ process /opt/topspin3.6.3/prog/mod/edparproc
##$ACQT0= 0
##$BF1= 600.13
##$FnILOOP= 0
##$FnMODE= 1
##$NUC1= <1H>
##$NusJSP= 0
##$NusT2= 1
##$NusTD= 0
##$O1= 3000.64999998995
##$ProjAngle= 0
##$SFO1= 600.132820611
##$SW= 10.0138089073298
##$SW_h= 6009.61538461539
##$TD= 256
##END=
