# Supplementary material for: Amplified Light-Induced pKa Modulation with Diarylethene Photoswitches
Source: J Org Chem. 2024 Nov 30;89(24):17991–8002. doi: 10.1021/acs.joc.4c01606 (PMC11667731; doi:10.1021/acs.joc.4c01606)
Supplement: Supplementary file 3 — jo4c01606_si_003.zip [file jo4c01606_si_003.zip › FID for publication part 2/Characterization zip part 2/DAE7o/DAE7o COSY/pdata/1/auditp.txt]

##TITLE= Audit trail, TopSpin 3.6.3
##JCAMPDX= 5.01
##ORIGIN= Bruker BioSpin GmbH
##OWNER= sermnuab
$$ /opt/nmrdata/current/jhernando/mvp 2.64.10 DTE9 col3 fr1/1/pdata/1/auditp.txt
##AUDIT TRAIL=  $$ (NUMBER, WHEN, WHO, WHERE, PROCESS, VERSION, WHAT)
(   1,<2024-09-04 18:30:50.115 +0200>,<sermnuab>,<cie-56-18.uab.cat>,<go4>,<TopSpin 3.6.3>,
      <acquisition in progress>)
(   2,<2024-09-04 18:38:28.571 +0200>,<sermnuab>,<cie-56-18.uab.cat>,<proc2d>,<TopSpin 3.6.3>,
      <Start of raw data processing
       xfb F2: SI = 2K WDW = 3 SSB = 0 FT_mod = 6 PKNL = 1 F1: SI = 1K ME_mod = 2 NCOEF = 32 WDW = 3 SSB = 0 FT_mod = 6 FCOR = 0.5 PH_mod = 2
       data hash MD5: 2K * 1K
       D2 FD 6C 92 1C 25 20 B4 37 5A 9B 22 36 C1 EB D4>)
##END=

$$ hash MD5
$$ 9E E0 52 9C 77 43 80 A8 98 A5 61 DD 9C CA 14 AB
