# Supplementary material for: Amplified Light-Induced pKa Modulation with Diarylethene Photoswitches
Source: J Org Chem. 2024 Nov 30;89(24):17991–8002. doi: 10.1021/acs.joc.4c01606 (PMC11667731; doi:10.1021/acs.joc.4c01606)
Supplement: Supplementary file 3 — jo4c01606_si_003.zip [file jo4c01606_si_003.zip › FID for publication part 2/Characterization zip part 2/DAE7o/DAE7o HMBC/pdata/1/auditp.txt]

##TITLE= Audit trail, TopSpin 3.6.3
##JCAMPDX= 5.01
##ORIGIN= Bruker BioSpin GmbH
##OWNER= sermnuab
$$ /opt/nmrdata/current/jhernando/mvp 2.64.10 DTE9 col3 fr1/3/pdata/1/auditp.txt
##AUDIT TRAIL=  $$ (NUMBER, WHEN, WHO, WHERE, PROCESS, VERSION, WHAT)
(   1,<2024-09-04 20:14:44.900 +0200>,<sermnuab>,<cie-56-18.uab.cat>,<go4>,<TopSpin 3.6.3>,
      <created by zg on data set with UUID '1af8850a-6ade-11ef-936c-1c7ee510900a'
       started at 2024-09-04 18:52:43.987 +0200,
       POWCHK enabled, PULCHK disabled,
       completed at 2024-09-04 20:14:44.900 +0200

       configuration hash MD5:
       46 FC 76 80 28 4F C0 D3 4C 84 62 72 1D 56 5B 62
       data hash MD5: 2K * 256
       E9 95 2B 28 A9 3E 15 5C 16 1D 40 FE C4 9E 40 6B
>)
(   2,<2024-09-05 08:59:44.415 +0200>,<sermnuab>,<cie-56-18.uab.cat>,<proc2d>,<TopSpin 3.6.3>,
      <Start of raw data processing
       xfb F2: SI = 2K WDW = 3 SSB = 0 FT_mod = 6 PKNL = 1 F1: SI = 1K ME_mod = 2 NCOEF = 32 WDW = 3 SSB = 0 FT_mod = 6 FCOR = 0.5 PH_mod = 2
       data hash MD5: 2K * 1K
       54 E2 4B 6D F4 79 C5 9E 65 D7 1F 9E 1B 57 5E 77>)
##END=

$$ hash MD5
$$ E9 36 9F 29 40 2A 7C 03 17 5D 85 BD A5 CF BE 94
